# Supplementary material for: Characterizing Phage-Host Interactions in a Simplified Human Intestinal Barrier Model
Source: Microorganisms. 2020 Sep 7;8(9):1374. doi: 10.3390/microorganisms8091374 (PMC7563437; doi:10.3390/microorganisms8091374)
Supplement: Supplementary file 1 [file microorganisms-08-01374-s001.zip]

Archive with 3 entries (2 files):
- Supplementary material/
- Supplementary material/Supplementary information 1.docx
- Supplementary material/Supplementary information 2.xls
