# Supplementary material for: Characterizing Phage-Host Interactions in a Simplified Human Intestinal Barrier Model
Source: Microorganisms. 2020 Sep 7;8(9):1374. doi: 10.3390/microorganisms8091374 (PMC7563437; doi:10.3390/microorganisms8091374)
Supplement: Supplementary file 1 [file microorganisms-08-01374-s001.zip › Supplementary material/Supplementary information 2.xls]

## Sheet: Table S1
Table S1 - Genome annotation of Enterococcus phage A2
ORF	Annotated function	start	stop	strand	nucleotide_sequence	aa_sequence	Length (aa no.)	Molecular weight (kDa)	Blastp	E-value	VOG (hmmscan)	pVOG ConsenusFunctionalDescription	e-value (full sequence)	pfam (hmmscan )	Interproscan	HHpred	E-value	Rasttk annotation	transmembrane domains	lipoproteins	Determination of structural proteins by comparison with other members of Herelleviridea (ISP and A511)	Notes
A2_001	hypothetical protein	53	328	+	atggaaaaacaaattattgtaaactttttgaaagagattgaaaaaaatattaaaatggtaaacagaggcttaaaatctgaaaacgaaactcacagcgaacttgttggcatgtatgacggcattaagttagcaatgaaaacaatcaatcccgacaccgtaaacattgacttacattatacacgtacaatcatagaaaactattttgtaggtactaatgaacaaaaagaaaatgctctagaagctttacagcttgcgttatcagtcgcaaaagactaa	MEKQIIVNFLKEIEKNIKMVNRGLKSENETHSELVGMYDGIKLAMKTINPDTVNIDLHYTRTIIENYFVGTNEQKENALEALQLALSVAKD	91	10.41	hypothetical protein EFV12PHI1_RNA21 [Enterococcus phage EfV12-phi1], AYJ73554.1	8e-59	VOG7872	hypothetical protein [n=4]; No annotation provided [n=1];	2.8e-16					hypothetical protein	0	_
A2_002	hypothetical protein	450	581	+	atgaaaagcaaagtaaaagcctttttcatcgcaaggagggaaaagaaagaagtaaaagagattttacagacaagaaacaaggcaataaacgagcttaaaaatttgaataaaaaacttatacaaaactattga	MKSKVKAFFIARREKKEVKEILQTRNKAINELKNLNKKLIQNY	43	5.21	hypothetical protein EfsSzw1_1 [Enterococcus phage EfsSzw-1], QAX97476.1	9e-20	VOG10840	hypothetical protein [n=3];	2.3e-08					hypothetical protein	0	_
A2_003	hypothetical transmembrane protein	643	831	+	atgcaaaagaaattatacaagaaaagagatttttataaaaagttagcttcattcgctgttatgtttttacttggttcggttgttacggcggtattttcattttcagtgtcacttattatcggtttgactttattcgtttttgcttttatgatttttgatgacttagactatacagtaagaaataaataa	MQKKLYKKRDFYKKLASFAVMFLLGSVVTAVFSFSVSLIIGLTLFVFAFMIFDDLDYTVRNK	62	7.21	hypothetical protein EfsSzw1_2 [Enterococcus phage EfsSzw-1] QAX97477.1	3e-34								hypothetical protein	1	_
A2_004	hypothetical protein	916	1323	+	atggaaaacacaaaaaaatatacattagagggcttgaaacaactagcaaaagaaagcgggtttgaaattgaggaggtaaaaccaaaattacacgatattaatcgttattattggagcggtagcatttacggcggttcagacttcattttcattgaccacgatttaaaaattattgtaacaggtaacacacgagcaacaaaaagcgacatgtatacaagaaacaacacggaatgcaaacgaaaaagagacctaaacgaggaaaaagcttactatgaggggctagggtatcaagtatttaataatggggctttctcttatgaggctttgcgattattacagaatggaagtgttaaccgctcattaaataaagaatacagcttacaagaattgcttgacatg…	MENTKKYTLEGLKQLAKESGFEIEEVKPKLHDINRYYWSGSIYGGSDFIFIDHDLKIIVTGNTRATKSDMYTRNNTECKRKRDLNEEKAYYEGLGYQVFNNGAFSYEALRLLQNGSVNRSLNKEYSLQELLDMKD	135	15.76	hypothetical protein EFV12PHI1_120 [Enterococcus phage EfV12-phi1] AYJ73364.1	9e-94								hypothetical protein	0	_
A2_005	hypothetical protein	1451	1687	+	atgattattgcagaaaacgaaaaatatttactaaaacatccattaaattcttgggacatgaattatcatctaatcgaaaaagaaacaggtaaagacttcttaattgatattgatgacgtagcagacaacgaggaagaaagagaaaaatatgatttagttttattgttttcagacttgcaaagccttaacactgatttattgattgaaaacagttggaaaacgctagaagatgaataa	MIIAENEKYLLKHPLNSWDMNYHLIEKETGKDFLIDIDDVADNEEEREKYDLVLLFSDLQSLNTDLLIENSWKTLEDE	78	9.32	hypothetical protein EFV12PHI1_121 [Enterococcus phage EfV12-phi1] AYJ73366.1	3e-46	VOG10652	hypothetical protein [n=3];	3.8e-43					hypothetical protein	0	_
A2_006	hypothetical protein	1773	2390	+	atgaaaattctaatagacacagttttatacaatccatcaattgaggtggtagaagttaacaaagttgaaaaatttgtaaaagtggtagacctatttaacgataacgaaattaaaaaattagaacttatccaaagtaaacaagatagctataaatattactttagaatgggacgtagaactttttggcttcataacttatttgacaatgccgaacggggggacaagcgcaaaagtgtttgggaagaaatgcaggattttaacaaaacaatggcattaacaggcgttacacgttataaagacatgaacgactataaacaagactatgaaacactagaagaagcacaagccgattttgacgaaaaactggcagatggttttattcaaaatattacattggca…	MKILIDTVLYNPSIEVVEVNKVEKFVKVVDLFNDNEIKKLELIQSKQDSYKYYFRMGRRTFWLHNLFDNAERGDKRKSVWEEMQDFNKTMALTGVTRYKDMNDYKQDYETLEEAQADFDEKLADGFIQNITLATYNGATQESTFFELTDENILEAIYTDLHETDSYDMLQEIEENTDLTKWDYIRAYTEVYNVFTLNGLVYIERD	205	24.49	hypothetical protein EFV12PHI1_127 [Enterococcus phage EfV12-phi1] AYJ73368.1	7e-70	VOG7477	hypothetical protein [n=4]; gp24 [n=1];	1.3e-26					hypothetical protein	0	_
A2_007	hypothetical protein	2411	2584	+	atgaaactaaacaagaaactagaagcactaaaacgggctagaatggaaaaactagcccgtgagacaatcgataagcctatagaatttatttataacggtaactatacacaagaagaaatgtattatttcatggaagaacgaaaacgattgaaaggaattaaaaaacgagaatag	MKLNKKLEALKRARMEKLARETIDKPIEFIYNGNYTQEEMYYFMEERKRLKGIKKRE	57	7.1	hypothetical protein EfsSzw1_6 [Enterococcus phage EfsSzw-1] QAX97481.1	3e-29								hypothetical protein	0	_
A2_008	hypothetical protein	2764	3147	+	atgacaactttaaaagaagcatacaacgaaattattgagtacaacgtaaacgaaccagaagaacgcaaaacatacttacaagacttaacacaacacggggcaattagcggaatggttagcggtttgatttactaccacgaaacaactcaattttttaatgaacaccgtgacgaaattcttgcaatgttacacgaattaaaagaagaaacagggctagacgaaaaagggctattcggtgacaagtggaacgattgggaagacttactagaagaagaagcggacgacttagacccgttagcagacacaaacaatcaaaatttactagcatggtttgcggtggaagaactagcaaagaaagaacttgacgaactagaagaagcatag	MTTLKEAYNEIIEYNVNEPEERKTYLQDLTQHGAISGMVSGLIYYHETTQFFNEHRDEILAMLHELKEETGLDEKGLFGDKWNDWEDLLEEEADDLDPLADTNNQNLLAWFAVEELAKKELDELEEA	127	14.86	hypothetical protein EFV12PHI1_123 [Enterococcus phage EfV12-phi1] AYJ73371.1	8e-80	VOG5225	hypothetical protein [n=15]; TreR [n=9]; terminal repeat-encoded protein [n=2]; ORF092 [n=1];	2.6e-16					hypothetical protein	0	_
A2_009	hypothetical protein	3267	3545	+	atgttagataaagaatatttacatcagcaactagaaagaagtttctatcctataaacgacattaaacgtttatcggtgctacacaagcaagaacttaacaacttaaaaaaccatgtaagaaagggggctacaccggaacacgtagccaaacaattggaagaactaacaaaagaaatgaacgagctttcaaatcttgcgtgttcattagagttatatgttagaagtgtaaagaaccaactaggcaacgaactaggcaagaacgtaaacaaacacgaataa	MLDKEYLHQQLERSFYPINDIKRLSVLHKQELNNLKNHVRKGATPEHVAKQLEELTKEMNELSNLACSLELYVRSVKNQLGNELGKNVNKHE	92	10.78	hypothetical protein EFV12PHI1_126 [Enterococcus phage EfV12-phi1] AYJ73372.1	5e-59								hypothetical protein	0	_
A2_010	hypothetical protein	3637	4050	+	atgagtaaaacagttgaaacagttattacattgatgaaaagagcagaaaagaagggcgtagcaatcaaacgagcaagacaacgggacatgtggggcgtgggagacttacaagaagtttatcgagtagaaaacaacggtaaaacagtaagcttataccactatgaaacactaacagcaaaagttgaccttgaaaacatgcaactaatagaggtatacggggaaagccgttctgatggtgatagcgtggcaactttcttatctgaattaggtttcaaaaactttgactttggttttaaacccgtgaacggtggtttttggttattcactaataaagacggggaaagacaagaaacctatctagacgaacaaggagaaaccgccgttataaacgaatttaat…	MSKTVETVITLMKRAEKKGVAIKRARQRDMWGVGDLQEVYRVENNGKTVSLYHYETLTAKVDLENMQLIEVYGESRSDGDSVATFLSELGFKNFDFGFKPVNGGFWLFTNKDGERQETYLDEQGETAVINEFNRVQA	137	15.68	TreP [Staphylococcus phage vB_Sau_Clo6], ARM69289.1	7e-11	VOG5455	hypothetical protein [n=6]; TreP [n=5]; No annotation provided [n=3]; ORF135 [n=1];	3.3e-54		_			hypothetical protein	0	_
A2_011	hypothetical protein	4158	4349	+	atgaatttaaaagagtggggctatacatgggacggcatgaaagaaattacacgggaacaagcaaagaaacaatacaaggaaaaagaaacatttattctatatagtgatgacacagaaagccttatcgagtcagaagaacaatttaatataaagggcgttcgttacggtgtggaaaaggagggggaacaatga	MNLKEWGYTWDGMKEITREQAKKQYKEKETFILYSDDTESLIESEEQFNIKGVRYGVEKEGEQ	63	7.59	hypothetical protein EFV12PHI1_131 [Enterococcus phage EfV12-phi1] AYJ73374.1	1e-36	VOG9162	hypothetical protein [n=3]; No annotation provided [n=1];	5.1e-17					hypothetical protein	0	_
A2_012	hypothetical protein	4346	4549	+	atgaaagaagttaagcttattcaattagacaagaaagaaatagatagttatcacacatggggcatatttgacacaacggaaccaatagaagacggggacagaatttctatatatgaccataaaacggggggcgttttacttatagacgttataacagtaatcaaggaaacagaaggctatttctttcttattatagaagaatag	MKEVKLIQLDKKEIDSYHTWGIFDTTEPIEDGDRISIYDHKTGGVLLIDVITVIKETEGYFFLIIEE	67	7.8	hypothetical protein EFV12PHI1_132 [Enterococcus phage EfV12-phi1] AYJ73377.1	8e-39								hypothetical protein	0	_
A2_013	hypothetical protein	5107	5322	+	atgacaaacacgacaaagaaaccaaaatatttagtggtggataattacgatttagacatgtacgaactaggacgggttaacactatgcgagaagtgagaaagctttgtaaggaacaagtagaggctacagacggggaatgctatgttatggtgctaaccttaaacgaggaaacaaacaaatattctagaaaatcggcggaaatcgttcactactaa	MTNTTKKPKYLVVDNYDLDMYELGRVNTMREVRKLCKEQVEATDGECYVMVLTLNEETNKYSRKSAEIVHY	71	8.4	hypothetical protein [Enterococcus phage EFDG1] YP_009218207.1	2e-42								hypothetical protein	0	_
A2_014	hypothetical protein	5535	5681	+	atggaatacaacacactagacgaattattagacagtaaagaatttaaggacttcatggacgaactagaatacgatggattttttgaccaattcgaggacgaagaagacgggaacacactagcagacacgggacgttatccagaataa	MEYNTLDELLDSKEFKDFMDELEYDGFFDQFEDEEDGNTLADTGRYPE	48	5.77	hypothetical protein [Enterococcus phage vB_EfaS_Ef7.1] QBZ69491.1	4e-23	VOG8851	hypothetical protein [n=2]; No annotation provided [n=2];	7.1e-27					hypothetical protein	0	_
A2_015	hypothetical protein	5697	5921	+	atgaaagcaattataattaaacagcttaaggacggttacaacggcattatagcacgtaaggaaaacggttggacaaaggaggaactaatcaattttacagcgggcgtaagcaatacactatttgaccttatcaatgatttacagggcgggggctttattacagacaaggaagcggaggaaatagaggaagtattttctaacacgattgacacactagaattttag	MKAIIIKQLKDGYNGIIARKENGWTKEELINFTAGVSNTLFDLINDLQGGGFITDKEAEEIEEVFSNTIDTLEF	74	8.31	hypothetical protein EFV12PHI1_135 [Enterococcus phage EfV12-phi1] AYJ73380.1	2e-43	VOG9184	hypothetical protein [n=3]; No annotation provided [n=1];	7.9e-47					Phage protein	0	_
A2_016	hypothetical protein	6014	6322	+	atgaataaaaaactaattatttcataccaaaaagaatgggacgaaaatgggacggtatacacgcaaacggtaaaaatacctatagagctatttaactctatcaatgataaactaaaagaagctatcaagaacaagaagcacaacactattacagataattttaaacatgtttatattaaaacattacacaaagggaaaaacttcacaactattacaactagtgaaattgttaggtatgaattgaagcaactaggcgcagatattagcagatatttaacagaaagaaatacaattatagaatcatactaa	MNKKLIISYQKEWDENGTVYTQTVKIPIELFNSINDKLKEAIKNKKHNTITDNFKHVYIKTLHKGKNFTTITTSEIVRYELKQLGADISRYLTERNTIIESY	102	12.06	hypothetical protein [Enterococcus phage vB_EfaS_Ef2.2] QBZ69286.1	1e-37	VOG8176	hypothetical protein [n=4]; No annotation provided [n=1];	4.8e-35					Phage protein	0	_
A2_017	hypothetical protein	6395	6535	+	gtgcttacagtggaaaataagggcgttagatggctagtgagtaaagaagcatggcgggcgggctttgctatagaggtgctaggcttgccagattgtaaaattagtacagtactaaaagcgggctataaagttattatttaa	MLTVENKGVRWLVSKEAWRAGFAIEVLGLPDCKISTVLKAGYKVII	46	5.1	hypothetical protein EFV12PHI1_136 [Enterococcus phage EfV12-phi1] AYJ73383.1	2e-23								hypothetical protein	0	_
A2_018	hypothetical protein	6624	6890	+	atgaaaaatctaatgaatgaaactatctatagtaatattacattaaacctaactaagaaggcgcaaggcattatatcccaatacgtagaccataacgagggctatccaagacaaaagaacagaggtcactactaccgctatacagttacatttatcaatggtgaaacgtttgaaagtaatagcaaggcggacatcgctcactatatttcatctatgacagcggacgaactagaaaccatcatcaaggaagcacaagccgagcagtaa	MKNLMNETIYSNITLNLTKKAQGIISQYVDHNEGYPRQKNRGHYYRYTVTFINGETFESNSKADIAHYISSMTADELETIIKEAQAEQ	88	10.18	hypothetical protein [Enterococcus phage EFDG1]	3e-58								hypothetical protein	0	_
A2_019	hypothetical protein	7283	7071	-	atggtagaacaagtagtgataggtaaagagtataggacagtactaggacatgtagtgcaggtggtcggtggggatgtcttaaacggagaagttagctccctagaggatgtcagtgttcctaggataatgttcttggagtgtatcgttctagagggtacgggtgtgggtggtactatgtatctattaaacactcagatagaagaaaccgactag	MVEQVVIGKEYRTVLGHVVQVVGGDVLNGEVSSLEDVSVPRIMFLECIVLEGTGVGGTMYLLNTQIEETD	70	7.57	hypothetical protein [Enterococcus phage EFDG1] YP_009218216.1	2e-36								hypothetical protein	0	_
A2_020	hypothetical protein	7671	7357	-	atggaaacaacattaatagacaaagagcgattaaacaaattgaaggttggggacatagtcttcacaaaaccggaacttcgtgacccgatactaggttgtgataaggcaacagtaactagtgtgactccgggtagtgtatggatttcgttaaatgatacaaagtatgaagtccataaagacgagaaaacgaaagtaccactttaccgcaatcaagcaggagagattgtcggggagtatttcttggacttcgcagactttcataaatactggacatacttcgcaaagactatggcggaacctaatagccaatcataa	METTLIDKERLNKLKVGDIVFTKPELRDPILGCDKATVTSVTPGSVWISLNDTKYEVHKDEKTKVPLYRNQAGEIVGEYFLDFADFHKYWTYFAKTMAEPNSQS	104	11.96	hypothetical protein EFV12PHI1_3 [Enterococcus phage EfV12-phi1] AYJ73386.1	4e-65	VOG9158	hypothetical protein [n=3]; No annotation provided [n=1];	7.4e-66					Phage protein	0	_
A2_021	hypothetical transmembrane protein	7909	7685	-	atgaagtatctaatctatgttttattaacaatcgagggggcactcctattatttgcttcctatgcacttggatatggagtatactgggagttaacaaatgaagcaagtagacctacgccttggctcgttattatactatgcgcagtcgggatactagtgctaattgctacatttattctacaaataatcaattttagacaaataaacagaatggacaaattttaa	MKYLIYVLLTIEGALLLFASYALGYGVYWELTNEASRPTPWLVIILCAVGILVLIATFILQIINFRQINRMDKF	74	8.51	hypothetical protein EFP01_170 [Enterococcus phage EFP01] APZ82097.1	3e-41								hypothetical protein	2	_
A2_022	hypothetical protein	8128	7910	-	atgaaatatcacacagagttatatgatgttgttcaaatagtcccacatttcgatgaaacatttgggggatgttttgccacagtaagtgaagttaaagactggggtgtagttgcttacgtatgctctccgggagtgccgggtgttgcttacgtgagactaacagaaaaggactacgcaccattaaaggctaaagcaagatttatagtgggggaagattaa	MKYHTELYDVVQIVPHFDETFGGCFATVSEVKDWGVVAYVCSPGVPGVAYVRLTEKDYAPLKAKARFIVGED	72	8.01	hypothetical protein [Enterococcus phage EFDG1] YP_009218219.1	1e-45								hypothetical protein	0	_
A2_023	hypothetical protein	8356	8129	-	atgatttatatacacaagctaacaggtgagcgttacgaactattagacacagagaagactccattgttcgtaatagacaaagacggaaactctcgtgaagatggagaagaaatcacatacaagttaagacaggtgacaggtagtaaagaaggagaaatcacttatgtaaacaaatggggaatctccgacttctatctacaagacccattaagtacggaggaagattaa	MIYIHKLTGERYELLDTEKTPLFVIDKDGNSREDGEEITYKLRQVTGSKEGEITYVNKWGISDFYLQDPLSTEED	75	8.76	hypothetical protein [Enterococcus phage EFDG1] YP_009218220.1	5e-45								hypothetical protein	0	_
A2_024	hypothetical protein	8591	8358	-	ttgaaattaacacttagacaagttagagacatcttatcagttggtgactctttccgaatctatattaacgactttgacggggaaccctattgcgcagaacagtcatggcgtacggagtttcactcaaaagatttcccagaacaattactagactatgaagtagactatatcacatatgacagtgaaaactatggtgattgtatctacatgtgcattgttctaaaggagggataa	MKLTLRQVRDILSVGDSFRIYINDFDGEPYCAEQSWRTEFHSKDFPEQLLDYEVDYITYDSENYGDCIYMCIVLKEG	77	9.19	hypothetical protein [Enterococcus phage EFDG1] YP_009218221.1	3e-48								hypothetical protein	0	_
A2_025	NADAR family protein	9177	8659	-	atggctattgtgcctttttggggacatactactaaaaatccaaataaaataggaaaagaatgtttatctcaatggtaccctgcatcattcactgccttagaaggtaccatatctttccctacatgcgaacattttatgatgtataacaaagctatttattttggtgattttgagacaggaagtaagatattacaagttgctacacctaaagaagcaaaggcattggggagaaaagtgaagaacttcgatgaatctgcatggcaacttgttagagaacgcattgtttactatggaaatttttataagtttacacagaataaggagctattagattttctgttaagctttccgaaggatacagtatttgttgaagctagcccttatgataagatttggggt…	MAIVPFWGHTTKNPNKIGKECLSQWYPASFTALEGTISFPTCEHFMMYNKAIYFGDFETGSKILQVATPKEAKALGRKVKNFDESAWQLVRERIVYYGNFYKFTQNKELLDFLLSFPKDTVFVEASPYDKIWGVGLKADDLRINYPEQWQGLNLLGKALSRVRMDIDCLSGE	172	19.79	GTP cyclohydrolase II [Enterococcus phage EfV12-phi1] AYJ73389.1	5e-125	VOG0154	hypothetical protein [n=46]; DUF1768 domain-containing protein [n=4]; DUF1768 domain containing protein [n=3]; No annotation provided [n=2]; hyphothetical protein [n=1]; swarming motility protein ybiA [n=1]; GTP cyclohydrolase II [n=1]; COG3236 protein [n=1]; Phi92_gp223 [n=1]; swarming motility protein [n=1]; gp158 [n=1]; gp50 [n=1]; putative GTP cyclohydrolase II [n=1];		Domain of unknown function (DUF1768)	NADAR (IPR012816)	Hypothetical protein ybiA; ET24, NESG, Structural Genomics, YbiA; NMR {Escherichia coli} SCOP: l.1.1.1, d.336.1.1	1.7e-38	Uncharacterized protein COG3236	0	_
A2_026	hypothetical protein	9570	9238	-	atgggtataggagataaaacgatgaaggaactaccaatgacaatcaaatacactataaccatatcagggttcagtaaagtatttaaaggaacacaaagtattacatgggaatgggcagactattacgaaggagacaccttcaaaaagtttaaagaagaacttcttataaggttaggggaaaccttatacagtagtataacaaggaaagaacaccttgatgctagaaagaagattaggaaagcaaagagtataaacgagataggggaagtcttaaactctagtgggtggtcttttgattttgaacagtctttacctgcttggtattcatattag	MGIGDKTMKELPMTIKYTITISGFSKVFKGTQSITWEWADYYEGDTFKKFKEELLIRLGETLYSSITRKEHLDARKKIRKAKSINEIGEVLNSSGWSFDFEQSLPAWYSY	110	12.84	hypothetical protein [Enterococcus phage EFDG1] YP_009218222.1	8e-69								hypothetical protein	0	_
A2_027	hypothetical protein	9758	9561	-	atgagagcagtacgcattgttaacaaggttttcagtattgcagaagctagtagctttataagggaagaacatccctacactgtacgtttgtatgaggtgatagattacagcccttacgctattataggtagggacattcatacacgtaaagtagaggtatttcgtccacaacaaaacaggaagatttcatgggtatag	MRAVRIVNKVFSIAEASSFIREEHPYTVRLYEVIDYSPYAIIGRDIHTRKVEVFRPQQNRKISWV	65	7.78	hypothetical protein [Enterococcus phage EFDG1] YP_009513888.1	7e-39								hypothetical protein	0	_
A2_028	hypothetical protein	9922	9758	-	atggaaaatgaggtatgttgtgctagttgtggaagactagtgagtgaattagattgtgacttcaactacaccttcgaaacctgttataagtgtatagacagagaaatcgaattgcaagaagacatggctatctatgaagagcaagaaaggtacagtggtgtgtaa	MENEVCCASCGRLVSELDCDFNYTFETCYKCIDREIELQEDMAIYEEQERYSGV	54	6.38	hypothetical protein [Enterococcus phage EFDG1] YP_009713888.1 YP_009513889.1	4e-28								hypothetical protein	0	_
A2_029	tRNA-splicing ligase RtcB	11221	9977	-	atgaataacttaattgaacttaacggtaaatataccgatgcgaaaatgtttattaacacagtcgatgaaggcactatcggtcaggttacaacaatgattaatgaaccagtaacagacggtggcattgttagaattatgccagatgcacattatggtaaaggctctacagttggtacaacaattcattatccagacggtattaatcgagttgtaccctctattgttggtgtagatgtaggttgtggtattatggtagctcaaattgagaagccagaagacacgacagataccgaatgggctaaattggatgcagtgattaacaaagtggttccttctgggtttaacattagagaaaatttggacgaacttcatcctactgtaccgaatacgattaagcac…	MNNLIELNGKYTDAKMFINTVDEGTIGQVTTMINEPVTDGGIVRIMPDAHYGKGSTVGTTIHYPDGINRVVPSIVGVDVGCGIMVAQIEKPEDTTDTEWAKLDAVINKVVPSGFNIRENLDELHPTVPNTIKHMLESMTFKGATEEPFIERVTLSLGTLGGGNHFIELSKDDENNYYLLVHTGSRSLGLKVAQYHQKKADLYHERDDKGLATMIETLKQEDRQSEIQEAIKNFKAVNVKPQLPYLEGSAVDDYLNDMQLAQRYAYMNRKTIIDKIVSNMGWNVVDLFDSIHNYIDVDSNTIRKGATDAQEGVRLVIPLNMKEGSIIGVGKGNTDWNNSAPHGAGRVLSRSKAKELLDLDEFKQTMSGIYTTSVVQSTLDEAPKAYKNADEIKEIIKDTV…	414	46.03	protein RtcB [Enterococcus phage EfV12-phi1] AYJ73394.1	0	VOG0049	RtcB [n=13]; hypothetical protein [n=11]; tRNA-splicing ligase [n=8]; putative RtcB-like protein [n=7]; rtcB protein [n=3]; gp84 [n=2]; hedgehog/intein domain containing protein [n=2]; gp85 [n=2]; putative RtcB protein [n=2]; tRNA processing protein [n=1]; gp88 [n=1]; tRNA splicing ligase [n=1]; gp82 [n=1]; RctB RNA ligase [n=1]; gp160 [n=1]; RNA ligase [n=1]; gp52 [n=1]; RtcB-like protein [n=1];…	2.5e-134	tRNA-splicing ligase RtcB	tRNA-splicing ligase, RtcB (IPR001233)			RNA-2',3'-PO4:RNA-5'-OH ligase	0	_
A2_030	hypothetical protein	11402	11214	-	atggaatttgaagctacaccatttacacgtaaattagaagaactaactacagaggaactatgtgcttacgctaagtataaaaaacagcgtgaatatcatgcaaagctagctcaggaacaacaagagattgtacgtagactagatgaaaagatgagaaaagtgttggtgggggagaaaactgatgaataa	MEFEATPFTRKLEELTTEELCAYAKYKKQREYHAKLAQEQQEIVRRLDEKMRKVLVGEKTDE	62	7.51	hypothetical protein [Enterococcus phage EFDG1] YP_009218228.1	4e-32	VOG8828	hypothetical protein [n=4];	9.5e-28					hypothetical protein	0	_
A2_031	putative minor coat protein	12231	11491	-	atggggtgttttggttatatttgtccagtatgtaatacacagattgtgggtgactgctttaatggtggggaactttgtcggttaaaacatgtcagacagggaaaattaattggagaaacggtagggcactacaatgagtatggtggtgtcatggaagataaggactatagaggtgaagaccatacagtagacggtgctccaaaccctaatagccactctgagatatgtgattcagagtttggtagggcggattctcaccattttggttctaacaagatacttccaagtggagatattttatctacaagttacttatctctattcggtatctcatcaggggatgcgaagtatcaattagtagaatatttacaaaatggtattgatgttgacccgatagct…	MGCFGYICPVCNTQIVGDCFNGGELCRLKHVRQGKLIGETVGHYNEYGGVMEDKDYRGEDHTVDGAPNPNSHSEICDSEFGRADSHHFGSNKILPSGDILSTSYLSLFGISSGDAKYQLVEYLQNGIDVDPIAKNYAKRLIKAVKYLELQRKNFYDAPSEENIANARKAECDVYVLVDNDDDEDYKKFREAMRELISVLPVAQGSSGTIAVHEKCYQSLSKEEQDKLPFSLPDPDQSWGEVREEFV	246	27.54	hypothetical protein EFV12PHI1_6 [Enterococcus phage EfV12-phi1] AYJ73396.1	6e-177	VOG7871	hypothetical protein [n=3]; minor coat protein [n=1]; No annotation provided [n=1];	9.2e-100					Phage protein	0	_
A2_032	hypothetical protein	12443	12231	-	atgccattatatgtattagaaatgaaacacagagttactggtgaaattactgtaaaaggggttcatacaacaaaaggcagagcagaaggtgctatgaaaaattctagtaagcatcgtccgggaacgctatatcgggttgtgccttattatgaagcggttggtgcaatagatattccgtttgtagacccaagtgaaaaaggaggagagaactaa	MPLYVLEMKHRVTGEITVKGVHTTKGRAEGAMKNSSKHRPGTLYRVVPYYEAVGAIDIPFVDPSEKGGEN	70	7.72	hypothetical protein [Enterococcus phage EFDG1] YP_009218230.1	8e-43								hypothetical protein	0	_
A2_033	Pyridinium-3,5-biscarboxylic acid mononucleotide synthase	13185	12445	-	atgaaattacgtacactatttggtggaaataaaactgcacaggaactagccagtcagattgcagaggtacccgcagatacaaatatcatggtaacaaaattacctttagacgtgttctatgcactaccttttgaaacatcacaggttctctcttggggggaaattatagaaaaagcagaggaactagaggaaccagattggatagataattggggagaaggaagcccttttgtgtattgcaagtctagtcagacagcgttttatcgtgcaaaccctacagagagtgacctatctgtggcaattacatctgcgggtgtagctgatagagacaccgtagacgaagcttatttaaccgtacttttaaatggatatgtccctgtgtcgtttcatgatattggt…	MKLRTLFGGNKTAQELASQIAEVPADTNIMVTKLPLDVFYALPFETSQVLSWGEIIEKAEELEEPDWIDNWGEGSPFVYCKSSQTAFYRANPTESDLSVAITSAGVADRDTVDEAYLTVLLNGYVPVSFHDIGVNDLKKLMASTDDITKSNAVVSVQGFEGALPVVLAGLIDLPIIAVPTSTGYGISADGYTALNTALTSCTSGISVVNINNGFGGASQAVRILEQIEKARELSFKNEGLKLVGGM	246	26.25	circadian phase modifier [Enterococcus phage EfV12-phi1] AYJ73398.1	1e-173				AIR carboxylase	Pyridinium-3,5-biscarboxylic acid mononucleotide synthase	Phosphoribosylaminoimidazole carboxylase catalytic subunit (E.C.4.1.1.21); alpha and beta protein, Structural; HET: GOL, FMT; 1.702A {Mycobacterium tuberculosis} SCOP: c.23.8.0	2e-33	hypothetical protein	0	_		could also be labled as LarA
A2_034	hypothetical protein	13427	13185	-	atgaaatacatggcgttttacattgctgactttttataccaagatgaaagaatcggggacttatgttttttctataacaaagacactaacatgtttgagatggcatgtgacccggaaacagcatatgaccctgctgttgtctgtgagatgccagagttcttgctattcaaagttcaaggaaccgaggaagatggaacgatagaaccagtagacaaaactaaatttttagaggagattaactaa	MKYMAFYIADFLYQDERIGDLCFFYNKDTNMFEMACDPETAYDPAVVCEMPEFLLFKVQGTEEDGTIEPVDKTKFLEEIN	80	9.42	hypothetical protein [Enterococcus phage EFDG1] YP_009218232.1	3e-49								hypothetical protein	0	_
A2_035	hypothetical protein	13806	13429	-	atgatgtcagcagaggaggcttataataagactgttgaaaaagaacaggaaatcgaagaagagttagtccaaaattccgtagattttattaaaaataaggtactacctagtattaaggaagcagtggagctagggcaatactggtgtgttatctctgacgttaatattaacaagcaggaggtagaggcagttaaccgatttttaataggaaagggttattcagtatctgtccaagagaatgactatgtaacttatctgcaaaatgctttgagtccacgaattaaatcactaacaataacatggttggtaactgaacctagcaataaaaagattggatttcttactaaactatacaataaaataacaggaggaaactag	MMSAEEAYNKTVEKEQEIEEELVQNSVDFIKNKVLPSIKEAVELGQYWCVISDVNINKQEVEAVNRFLIGKGYSVSVQENDYVTYLQNALSPRIKSLTITWLVTEPSNKKIGFLTKLYNKITGGN	125	14.24	hypothetical protein EFV12PHI1_8 [Enterococcus phage EfV12-phi1] AYJ73400.1	2e-78								hypothetical protein	0	_
A2_036	hypothetical protein	14657	13806	-	atgagtaatgaatctttagtaggaaaatggatgtgtgcaagtgatacagatgtggaagtttggagagcttgtgcttatttcgataccaaggaagaggctattcatgcaggtaaactagccgtagatgccattagaaatgggaaaacttttgtagaggaaatctgggaacacgtagaggatattttaggatttctaccagaagaaccaatcaacagttttgtagttggaagagtggctccggtttatctccctatagatgttgattcattcttggaacgtacacaagagatggtctatgaagaagttggagaagttgcagaggactactacctaacagatgaaattccagaagataagcaagatgagttacaagccttaattacagattggtttgctaag…	MSNESLVGKWMCASDTDVEVWRACAYFDTKEEAIHAGKLAVDAIRNGKTFVEEIWEHVEDILGFLPEEPINSFVVGRVAPVYLPIDVDSFLERTQEMVYEEVGEVAEDYYLTDEIPEDKQDELQALITDWFAKNGYECPFTKIVDIEPVYISREDSLYLVGVRVDVRPSEVIEGDFTCTTRVMKIREEDLKITEKQIENRSKEPDYLFKTRVLKSELDTPLWAFCKDNITMYSLVREAYVDSKASEFENNIKMLLALHYNEQANMFSNKIKSLKLDEEIGVGA	283	32.65	hypothetical protein [Enterococcus phage EFDG1] YP_009218235.1	0	VOG3580	hypothetical protein [n=16]; conserved phage protein [n=3]; p080 [n=1]; gp45 [n=1]; gp109 [n=1]; No annotation provided [n=1]; gp39 [n=1];	2.8e-65					hypothetical protein	0	_
A2_037	NAD-dependent DNA ligase	14968	14654	-	gtgaccgttgtaaataatactatactagataacctgtcctttataaatatgacagagcgtgctttactactacacagttatctgtattatgaattagatgcaattaaaataccagactatcaatttgaccaacttatgtataggatggttgaattgaaaaagtgggatgagtttaaagaatcggaattttatgaagagtttaaagacttcgaaggtgctaccggtatggacttagattatgataaacacttttgtcgtaaatgggcacatatatggggtctagataaggataaaatgggaggaaagaaaaaatga	MTVVNNTILDNLSFINMTERALLLHSYLYYELDAIKIPDYQFDQLMYRMVELKKWDEFKESEFYEEFKDFEGATGMDLDYDKHFCRKWAHIWGLDKDKMGGKKK	104	12.64	hypothetical protein [Enterococcus phage EFDG1] YP_009513891.1	1e-70	VOG4809	NAD-dependent DNA ligase [n=3]; hypothetical protein [n=3]; putative DNA ligase [n=2]; No annotation provided [n=1];	4.3e-35					hypothetical protein	0	_
A2_038	putative helix-turn-helix transcriptional regulator	15250	14972	-	atggaaatcaacttaaccgaaacagttgctgaactgggtgttaataaagatgacacagaagaatatacacgtgccttatctgatacattacgaggatatattcatagtgcacgagaagaacaaggtctatctcaacgtgcattagctacaaaggcaggcattacacaaaaagccatttctacatatgaaaacgggttaactgtaattagcttaccgtccttgtttaagattatggctgtgttagatatagaagtaataatttcaattccgggggagtaa	MEINLTETVAELGVNKDDTEEYTRALSDTLRGYIHSAREEQGLSQRALATKAGITQKAISTYENGLTVISLPSLFKIMAVLDIEVIISIPGE	92	10.05	helix-turn-helix transcriptional regulator [Bacillus thuringiensis], WP_098236135.1	4e-06	VOG11075	DNA-binding protein [n=1]; putative XRE family transcriptional regulator [n=1]; putative DNA binding protein [n=1];	4.2e-07	HTH_3 Helix-turn-helix	Lambda repressor-like, DNA-binding domain superfamily (IPR010982)			hypothetical protein	0	_
A2_039	hypothetical protein	15681	15340	-	atgtcagaaatggaaacacgtgtaggtaaggtacgtaagcttacagaagcagaacagtatcaagcagttagcttgtttacacaaagtagaggagaacgacctagttattatgatagtgatatggagtggtttttagaagagaattacgatagctatgtcaaagtaggggatgacctttatcatgcggtcgaacaaactatcttagataatgatgaagtgtctttacttactcctgtggagggtgaatcagacctgtataattttttgtttaccttctataatgggggaacctgttttagtgagatgctcacagacgcaataaaaagagagaaaaaatcctag	MSEMETRVGKVRKLTEAEQYQAVSLFTQSRGERPSYYDSDMEWFLEENYDSYVKVGDDLYHAVEQTILDNDEVSLLTPVEGESDLYNFLFTFYNGGTCFSEMLTDAIKREKKS	113	13.17	hypothetical protein EFV12PHI1_110 [Enterococcus phage EfV12-phi1] AYJ73404.1	1e-73	VOG3175	hypothetical protein [n=13]; hypothetical protein KVP40.0188 [n=1];	1.8e-35					hypothetical protein	0	_
A2_040	hypothetical protein	16055	15681	-	gtgcatgtaaaaagtaaggactacatcaagcataaccagttagtaaatacaatgattgtggagtgcgaaaatcgttataaagagcgaggtttatttgtgataagtataaacctagacgaggagtataatatacaaaggttgtataccattttagagatgcacattagtgaccgcccaaaacgggaattaacaacagctatattcgatagaaaccaaatattattgtatttcgatgagcatgaaataatacccgctcaatgtagatttctaacaacacaagtctctgagaatgaatatcagcacctaatgtggtactgggagtgtgttaagggaatcattgaaagcaaaataaaattaatgcaggagcgattataa	MHVKSKDYIKHNQLVNTMIVECENRYKERGLFVISINLDEEYNIQRLYTILEMHISDRPKRELTTAIFDRNQILLYFDEHEIIPAQCRFLTTQVSENEYQHLMWYWECVKGIIESKIKLMQERL	124	15.16	_									hypothetical protein	0	_
A2_041	hypothetical protein	16299	16069	-	atgtataaaggatacattatagaagagaaggaactataccctacttgtccattttgtaaggaaactatgaaagacgaggaagacctgtatcactctggaatctatagttcagaaaatgtggaggagggggcaatttgggaaacaacttgtccaagctgtaataaggtcttttatgttagaacacaggttcactattcctatgaaacatttaaagatgaagaccatatttaa	MYKGYIIEEKELYPTCPFCKETMKDEEDLYHSGIYSSENVEEGAIWETTCPSCNKVFYVRTQVHYSYETFKDEDHI	76	9.09	hypothetical protein [Enterococcus phage EFDG1] YP_009218240.1	1e-45								hypothetical protein	0	_
A2_042	hypothetical protein	16607	16311	-	atgttaaacatgaaagtattagactaccgtattactagtgatgcagacaacgtaaccgtaaaacgtgtggttcgtaacgacaaaggagaaatcacttacgacaaaaaaggaaacgagaacgttgcgcttgtcggttaccaaacgaaccttacaaaagctttacacatgattcaacgtcattgggtcttaggaggaaatggtaaagagattacaactatccgagaataccaagaagccattgaagaaatcactgaaattgcaaaacgtgaacttgatttagacgaagcgtttaagtag	MLNMKVLDYRITSDADNVTVKRVVRNDKGEITYDKKGNENVALVGYQTNLTKALHMIQRHWVLGGNGKEITTIREYQEAIEEITEIAKRELDLDEAFK	98	11.31	hypothetical protein [Enterococcus phage EFDG1] YP_009218242.1	2e-64	VOG0586	hypothetical protein [n=50]; replication initiation protein [n=2]; CP83-like domain protein [n=1]; gp242 [n=1]; Orf83 [n=1]; gp51 [n=1]; gp45 [n=1]; gene 24 protein [n=1]; gp83 [n=1];	1.2e-17					hypothetical protein	0	_
A2_043	hypothetical protein	17053	16607	-	atgacgttagaaatgaatgagacagacaatcgaattattgctctgttagactatacaaaagaacacctatacgaaatagataaccgtattaagttggactatcttaaaccactctattatgacttaagatttgaccagttaataatttacttacgattctctatttgtgatagatacacagttgagcgcattgttactattagtcgatatgatattgactatagtaaagtagctcttgatgtattctatttagaaagatatgtgggagaaaaagtacgtgcagagattgattactgctccgctcttgcagacatgtttgaacatcagtcagacagaaaggttcggcttaaacgtaaatacaatgaagctaaacgcaatacccgtgttttaccacgtaaa…	MTLEMNETDNRIIALLDYTKEHLYEIDNRIKLDYLKPLYYDLRFDQLIIYLRFSICDRYTVERIVTISRYDIDYSKVALDVFYLERYVGEKVRAEIDYCSALADMFEHQSDRKVRLKRKYNEAKRNTRVLPRKFKPRTGNQRMKGRNK	148	18.1	hypothetical protein [Enterococcus phage EFDG1] YP_009218243.1	8e-101								hypothetical protein	0	_
A2_044	hypothetical protein	17640	17242	-	atgtgtaattggtgtgagggtggagcattactttataatttagaagatgaatcaggcggtattggtataggtgtagaccataatgtattgcgtgcacagtttagttttcacagttatgggaatgttcgtacgacaatgaccgcagaggctagaacatttattaagtactgtccaatgtgtggtaagtaccttaaaggggtatttaacattggggattgggttctctattcaccggcaggactttatgcaagaaatgaacaactaatgggggctaacttggtagttacaggatacgatgaagacaaacttgtagtggcagtccttggtaaagatgggctgagtccagtggatgaaaaacgctactcagtactaccaacagacctcattttaagacagtaa	MCNWCEGGALLYNLEDESGGIGIGVDHNVLRAQFSFHSYGNVRTTMTAEARTFIKYCPMCGKYLKGVFNIGDWVLYSPAGLYARNEQLMGANLVVTGYDEDKLVVAVLGKDGLSPVDEKRYSVLPTDLILRQ	132	14.61	hypothetical protein [Enterococcus phage EFDG1] YP_009218244.1	7e-93	VOG3307	hypothetical protein [n=26]; gp42 [n=1]; gp61 [n=1]; gp47 [n=1]; No annotation provided [n=1]; gp59 [n=1];						hypothetical protein	0	_
A2_045	hypothetical protein	17896	17633	-	atggcaagtggaacaaaggaagaatttgtacaaatctgtgacctattacaggagctgtatgatttaagaggacagcatacaagattccatcagtttatgtatcatgttaaccatgagttctatagacgtattggtgtggactatgcgtatcgtagagaactaggagccgtatatgttaaagatatgtttaatatagaaaatccaaggtacattaattttttacaaagtgaaatccaaaaagcgaaggaggagcaacatgtgtaa	MASGTKEEFVQICDLLQELYDLRGQHTRFHQFMYHVNHEFYRRIGVDYAYRRELGAVYVKDMFNIENPRYINFLQSEIQKAKEEQHV	87	10.64	hypothetical protein [Enterococcus phage EFDG1] YP_009218244.1	7e-93								hypothetical protein	0	_
A2_046	hypothetical protein	19606	17972	-	gtggcaaaagaatcgaaaactgtggcagtacactatagaaaacactgcaaaaatataaacagaccacaatatgagagtgattttactaaacgtataaacgagcttgaaactatcggcatagttgttcaagacatttatttttctaagtctagtgagtctgtctacgtaacgtttaccctaggaaatcgtaacgaaaaccgtttaaatttaaaaggtaaacgatacattgggcagtttgctatttcgagtcacgaacgtttctatgatacgacaatcagaacatttaagactcagaaggcaaaagatgcaaatgatttatttaaacagattttgcaagaaatgaacaccgctttagcttacgaaaacaaaatcagtcagtatgttgtaactattgaggaa…	MAKESKTVAVHYRKHCKNINRPQYESDFTKRINELETIGIVVQDIYFSKSSESVYVTFTLGNRNENRLNLKGKRYIGQFAISSHERFYDTTIRTFKTQKAKDANDLFKQILQEMNTALAYENKISQYVVTIEERELEALRIIDKLGRQKRGLEVEHEAFVEQKNFPVFYMEYGYKQILKLIEDKATNTMLLSLRYKGCIQDYNEGINSRGKVTLTSIGKQMLLQYGEDPSDTLWREFCLRKTFDLWDNDLDSTEVEEDTSATIDVPVDEELTKLKISEDWYTAFDLLFYKLQKKEALVKDEQFLWKELLGSFIESHLPETQEFIHVGFVPSSFLTTIFIGEDSDLEGATIYEISCAKEIVNTPDYISISYSGKRPVTFLSSLVEWINADHSKYQKSFSE…	544	63.22	hypothetical protein [Enterococcus phage EFDG1] YP_009218245.1	2e-57								hypothetical protein	0	_
A2_047	hypothetical protein	19942	19622	-	atgttagacaggttaaagaagcggtttaaccaaaaactagataactgggcattttctcgagttgggaagagtcctcttataggggaacccctaacagtcactcgtgtataccaacaagtattaccttacagagtaagcttagatgtgagtgtatttgacagtgatgaacttgtaaacttacgaatgctagaagcttcgcataagttaggagaaggactgctaagagaaggtgtaattaagaaggtaaaagatgaagtacatgaagaagcaccgattagaactattgtattagaagcatacgttgcaaaagaagaaagataa	MLDRLKKRFNQKLDNWAFSRVGKSPLIGEPLTVTRVYQQVLPYRVSLDVSVFDSDELVNLRMLEASHKLGEGLLREGVIKKVKDEVHEEAPIRTIVLEAYVAKEER	106	12.25	hypothetical protein [Enterococcus phage EFDG1] YP_009218247.1	1e-69								hypothetical protein	0	_
A2_048	putative serine/threonine protein phosphatase	20756	20016	-	atgagcaaagagaaagcgttcgtagtatcagatatacatggtatgtacgatgaatttatggagttattaaaaaattggaatcgtgaagaacaggaattggttcttttaggagattatgtagacagaggtctccaatcaaaagaagttctaggttttgtttacgaacatatggcttctggtggcacagcaattaaagggaaccatgaccaaatgctattagatttccttagtttcccattaagattagaaccagattatgaggacttgcaagagatatactcagtgtggtattatcaaggaggtcaagagactgctaattctattctaggaactaagacagcttctcttagcgccctagcgttgcgtacaaagcttcttaataactctaatgtaaaagac…	MSKEKAFVVSDIHGMYDEFMELLKNWNREEQELVLLGDYVDRGLQSKEVLGFVYEHMASGGTAIKGNHDQMLLDFLSFPLRLEPDYEDLQEIYSVWYYQGGQETANSILGTKTASLSALALRTKLLNNSNVKDTLELLEPYYEFGNVLFVHGGIPRWRQPDWKTAEEHEMLWTRPNPLQKNETSKTIIVGHTPTVNFHKGNNCDIYLGDRTIYIDGACAYGGQLNGIVVDKDGNIQEKYFVPKKHT	246	28.15	serine/threonine protein phosphatase [Enterococcus phage EfV12-phi1] AYJ73412.1	0	VOG0156	serine/threonine protein phosphatase [n=22]; putative serine/threonine protein phosphatase [n=16]; NinI protein [n=11]; hypothetical protein [n=7]; putative Ser/Thr protein phosphatase [n=5]; calcineurin-like phosphoesterase [n=4]; No annotation provided [n=3]; metallophosphoesterase [n=3]; putative metallophosphoesterase [n=2]; Ppp [n=2]; putative protein phosphatase [n=2]; phosphatase [n=2]; me…	8.4e-53	Calcineurin-like phosphoesterase				Serine/threonine protein phosphatase (EC 3.1.3.16)	0	_
A2_049	hypothetical protein	21013	20756	-	atgagaccgacatacgaacatgttttaggaaagaggtaccgtcctaaaaagcggtaccctaaattgttaatgcgagaagtcatcccaacaagagtttactatgattatcctcgcaggcttccttgggaaccagtagaccctcatgcagttaaacacaaatacgttgagtttgtatttatgcacgagagtaagcaggttactgaacgatatgattggtatgcgttctttcgatattttgagaaagtagaggatgattaa	MRPTYEHVLGKRYRPKKRYPKLLMREVIPTRVYYDYPRRLPWEPVDPHAVKHKYVEFVFMHESKQVTERYDWYAFFRYFEKVEDD	85	10.85	hypothetical protein [Enterococcus phage EFDG1] YP_009218250.1	5e-53	VOG7870	hypothetical protein [n=4]; No annotation provided [n=1];	4.6e-48					Phage protein	0	_
A2_050	putative phosphoesterase	21618	21010	-	atgaaaacatacgtaatttcagacatgcacttcaaccatcacaatatttgtggagaagacggctttgtagagacaaggcgtaggtttgctgatgtggacgaaatgaatgattacttaatcaagacatggaataaacgagttcgtccggaagacactgtgtaccatctaggtgacttttctatgaaccagaaaccaaaggatactttagagattcttcgtaagctaaacggtatcattatcatggttaaaggaaaccacgacagtaccaagcttttaaaaacaattaatcgggatgaggaattacgtgaacgaatattttggagtgatgttggcgtaatactaaagcaagaaagaaaaatcatccatttaacacactatccactcattattggcagtcga…	MKTYVISDMHFNHHNICGEDGFVETRRRFADVDEMNDYLIKTWNKRVRPEDTVYHLGDFSMNQKPKDTLEILRKLNGIIIMVKGNHDSTKLLKTINRDEELRERIFWSDVGVILKQERKIIHLTHYPLIIGSRGNRVNLHGHIHEMAYQEPNLLNVGIDSPELTLHPFGTPYTIKECIDLIEEKEKHFNESGLTYTKHGTIE	202	23.71	phosphoesterase [Enterococcus phage EFDG1] YP_009218251.1	8e-147	VOG0157	hypothetical protein [n=31]; putative phosphoesterase [n=30]; putative serine/threonine protein phosphatase [n=19]; phosphoesterase [n=12]; metallophosphatase [n=9]; No annotation provided [n=5]; putative phosphoesterase or phosphohydrolase [n=4]; metallophosphoesterase [n=4]; phosphohydrolase [n=3]; Phosphoesterase [n=2]; serine/threonine protein phosphatase [n=2]; putative phosphohydrolase [n=2…	1.8e-46	Calcineurin-like phosphoesterase				Phosphoesterase	0	_
A2_051	putative phosphoesterase	22190	21615	-	atgagtaagatttggtttacgtccgacacacactttggacaagaacgtactttcaagtactctatgcgaggtatgtactttgataatgtagaacatgctgatttagctatgatagaacggtggaacgatgttgtagatgaagaagacactgtttaccatttaggagatttcggtaacttcgaagtagctaaacagcttaaaggtaaaattcatttattatttggcaactatgaacgggatggtaaaggtggattcattactccggaacaagaaaaatactttgaatttgttcgaaaaggagaaattgtcactcttgtagaccaaaaattagttcttgtccacgagccttcccatatgagttattcagaagataaaatcaaagatggctattttggctta…	MSKIWFTSDTHFGQERTFKYSMRGMYFDNVEHADLAMIERWNDVVDEEDTVYHLGDFGNFEVAKQLKGKIHLLFGNYERDGKGGFITPEQEKYFEFVRKGEIVTLVDQKLVLVHEPSHMSYSEDKIKDGYFGLFGHIHEKQKVKRDGLNVGVDVHNFTPVSLETVEFYRNAIQNVYNAECFDNFELGGLLE	191	22.28	phosphohydrolase [Enterococcus phage EFDG1] YP_009218252.1	1e-138	VOG0157	hypothetical protein [n=31]; putative phosphoesterase [n=30]; putative serine/threonine protein phosphatase [n=19]; phosphoesterase [n=12]; metallophosphatase [n=9]; No annotation provided [n=5]; putative phosphoesterase or phosphohydrolase [n=4]; metallophosphoesterase [n=4]; phosphohydrolase [n=3]; Phosphoesterase [n=2]; serine/threonine protein phosphatase [n=2]; putative phosphohydrolase [n=2…	8.3e-37	Calcineurin-like phosphoesterase superfamily domain				hypothetical protein	0	_
A2_052	putative 3'-5' exoribonuclease	22721	22191	-	atgaaaatcttttttgacacagagtttacaggattgcataaagacactacactaattagtattggaattatagctgaaaatggtgtatcattttatgcagagttaaacgattacgatgaaacacaagtagacgaatggttacaggcgcatgtgcttgataatttagtaggggaagaaaacctacgagaagaagaaaatcagtactatggagacacagcatatatcgcacaaaaactacaggaatggctagcgcagtttaattctgtagaagtatggtcagattgtctttcatatgactgggttctatttaatcatttatttggagatgcactttctatacccagtaacgtgtactatattcccttcgacatttgcacgttattcaaggttaaaggcgtt…	MKIFFDTEFTGLHKDTTLISIGIIAENGVSFYAELNDYDETQVDEWLQAHVLDNLVGEENLREEENQYYGDTAYIAQKLQEWLAQFNSVEVWSDCLSYDWVLFNHLFGDALSIPSNVYYIPFDICTLFKVKGVDPDISREEFAFLLGNGETMEGVKHNAMWDALVIKKCYERLEMM	176	20.44	exonuclease [Enterococcus phage EFP01] APZ82071.1	1e-127	VOG3723	hypothetical protein [n=8]; ORF199 [n=1]; hypothetical exonuclease [n=1]; putative exonuclease [n=1];	7.5e-31	3' exoribonuclease, RNase T-like	3'-5' exoribonuclease Rv2179c-like domain (IPR033390)			hypothetical protein	0	_
A2_053	DUF3307 domain-containing protein	23102	22752	-	atgacaccatatattactatgtttgttatgttagtgggggcacatgctttaggagactacgcactacaaagtgaatatattgcaagagaaaaaacaagagacctatacgtgttatttatccatgcaactatttggacttttacaattgctatgacaggttacctaattggtttgtctattacattagcacacattttacttgttctatggttaccacattttgtaatggactatctcaaagcacaaagtacatggtttccttcgatagtaccagaccccaaaacacaactaacaattgaccaaacagttcattatcttcaattgttagttctattaatagtcacaacataa	MTPYITMFVMLVGAHALGDYALQSEYIAREKTRDLYVLFIHATIWTFTIAMTGYLIGLSITLAHILLVLWLPHFVMDYLKAQSTWFPSIVPDPKTQLTIDQTVHYLQLLVLLIVTT	116	13.3	hypothetical protein EFV12PHI1_12 [Enterococcus phage EfV12-phi1] AYJ73417.1	4e-76	VOG0158	hypothetical protein [n=29]; gp236 [n=1]; gp96 [n=1]; ORF197 [n=1]; hypothetical membrane protein [n=1]; gp107 [n=1]; No annotation provided [n=1]; gp145 [n=1]; DUF3307-containing protein [n=1];	2.3e-29	Protein of unknown function (DUF3307)	Bacteriophage phiKZ, Orf197 (IPR021737)			Phage protein	1	_
A2_054	hypothetical protein	23326	23102	-	atgggttggttcgacttcctaaaaaacaagccagagccttacgtatacgaaagaacaaatatcatacaatatgatgaaatgggataccctttaagattgtttcgtatgagtgatggtagtaaacgttggcttgatacaattgaagaatcaggagatgttgttcttagacggacaacagagttcattccgttagagaaactattagatgaggttggtagaatataa	MGWFDFLKNKPEPYVYERTNIIQYDEMGYPLRLFRMSDGSKRWLDTIEESGDVVLRRTTEFIPLEKLLDEVGRI	74	8.92	hypothetical protein EFV12PHI1_11 [Enterococcus phage EfV12-phi1] AYJ73418.1	9e-43								hypothetical protein	0	_
A2_055	hypothetical protein	23583	23329	-	atgagcaatcaatttattataagagtatacgacatggaatgggatatgtatatgtattatgtagcagggctgactttatatgcgtggtcttctagtccctcagatgcgcaagcgtataccatgtatgattctgctgtaagtagaagagatactttaaaacgaattttacgggagcgtaacgagtacgatagaaaatacaaggacttagaaattatcccggtaaaaataatagttaaattaactgaggaggggtag	MSNQFIIRVYDMEWDMYMYYVAGLTLYAWSSSPSDAQAYTMYDSAVSRRDTLKRILRERNEYDRKYKDLEIIPVKIIVKLTEEG	84	10.11	hypothetical protein EfsSzw1_51 [Enterococcus phage EfsSzw-1] QAX97522.1	9e-51								Phage protein	0	_
A2_056	DUF1642 domain protein	23796	23584	-	atgaaaaaagagagagttccttattttatagcaaagattattgaaaatgcaggaggtaccagaaatgatagagcaaaggaatatgttatccgctctgtcattgatgattactacaaaggaaactgggaaaccttcgtccaagactggtttggtgaatactgtaatatattaaagttttaccgtgcggtggaaaatggttatgaggtagattaa	MKKERVPYFIAKIIENAGGTRNDRAKEYVIRSVIDDYYKGNWETFVQDWFGEYCNILKFYRAVENGYEVD	70	8.43	hypothetical protein EfsSzw1_52 [Enterococcus phage EfsSzw-1] QAX97523.1	1e-42	VOG0152	hypothetical protein [n=58]; DUF1642 domain protein [n=9]; No annotation provided [n=5]; unknown [n=5]; conserved hypothetical protein [n=4]; DUF1642 domain containing protein [n=4]; DUF1642 domain-containing protein [n=4]; gp45 [n=2]; Orf27 [n=2]; asch domain protein [n=1]; gp31 [n=1]; Gp35 protein [n=1]; ORF15 [n=1]; gp124 [n=1]; phage protein [n=1]; ORF19 [n=1]; gp51 [n=1]; Orf23 [n=1]; gp49 […	2.4e-06					hypothetical protein	0	_
A2_057	hypothetical protein	24221	23799	-	atgaagtatcgtactgagggaacacacaatggagagtattttaaaattgattttgattgttgtttaagtcatgcagagaatgtacgttggtgcaaagactacgtttataatagatttgcaggagaaacagtacaggttgatgttaaaaaactagaagaagaaggaagaaagttccgaaagaaaccagtagtagttgaggcgtttaaatttgatggagattttatgtcagaaggaaactactatgtgccagaatggatgttaaaggcaaattaccggtttaaagagggagaactttatattcttactcttgaaggttggatgcacgtgtctgttggagactatgttattcgaggcattcaaggtgaagtttatccatgtaaacctgatatttttgcagat…	MKYRTEGTHNGEYFKIDFDCCLSHAENVRWCKDYVYNRFAGETVQVDVKKLEEEGRKFRKKPVVVEAFKFDGDFMSEGNYYVPEWMLKANYRFKEGELYILTLEGWMHVSVGDYVIRGIQGEVYPCKPDIFADTYEEVED	140	16.62	hypothetical protein EFV12PHI1_10 [Enterococcus phage EfV12-phi1] AYJ73419.1	1e-44	VOG1183	hypothetical protein [n=92]; gp32 [n=7]; gp33 [n=4]; gp30 [n=2]; gp34 [n=2]; gp34.82 [n=2]; gp235 [n=1]; ORF058 [n=1]; gp29 [n=1]; ORF083 [n=1]; hyphothetical protein [n=1]; ORF001 [n=1]; gp35 [n=1]; ORF 9 [n=1]; gp10 [n=1]; gp36 [n=1]; gp9 [n=1]; gp119 [n=1]; gp56 [n=1]; No annotation provided [n=1]; ORF146 [n=1]; gp58 [n=1]; ORF082 [n=1]; gp27 [n=1]; gp99 [n=1]; gp31 [n=1];	1.5e-25					Phage protein (ACLAME 203)	0	_
A2_058	hypothetical lipoprotein	24460	24218	-	atgaaaaaattgttgttgttattgccattactatttttaggggcatgtgatgtctcttctgttgcaaatgaagatactattaaaagtactaatgcagattctagagatatagcggtgtatacagacccggaaacaaaagtgcaatacttagtttttcatggggatagagctggtgggatgactgtaagattgcatccagatggcacacctgtagttgcagaaaagggggaaacagtgaaatga	MKKLLLLLPLLFLGACDVSSVANEDTIKSTNADSRDIAVYTDPETKVQYLVFHGDRAGGMTVRLHPDGTPVVAEKGETVK	80	8.66	hypothetical protein [Enterococcus phage EFDG1] YP_009218257.2	5e-30	VOG9277	hypothetical protein [n=4];	1.5e-08					hypothetical protein	0	yes
A2_059	hypothetical protein	24726	24493	-	atggaaatacgaactgatagatactattcattatatagtgatgaggacactcgcagtagtgttaaggtaacgtatgaagaagaccgccgaagtttcgatgaagaagacaaggttgtagagattactatacaagaagaacgtaactactcatcaattacactggatacgaagtcttttcttaaactgatgcgtgagttaaaacacattgaaggtgtcattaatgacgaagactag	MEIRTDRYYSLYSDEDTRSSVKVTYEEDRRSFDEEDKVVEITIQEERNYSSITLDTKSFLKLMRELKHIEGVINDED	77	9.3	hypothetical protein [Enterococcus phage EFDG1] YP_009218258.1	3e-27								hypothetical protein	0	_
A2_060	hypothetical protein	24908	24732	-	atgcgcaataagtatccggggtattgttacaggtgcggtacctttgtagagaaaggtcagggtcattttgaaagaaagaatggctattggagactacagcacgctgactgtgctattaagtataggggaacaaaagtacaaggaaacggaacaagaccaacaaaaggagggaagtaa	MRNKYPGYCYRCGTFVEKGQGHFERKNGYWRLQHADCAIKYRGTKVQGNGTRPTKGGK	58	6.7	hypothetical protein [Enterococcus phage EFDG1] YP_009218259.1	1e-32								hypothetical protein	0	_
A2_061	hypothetical protein	25485	24922	-	atgagtgagccgttaaagttatatgttgcagtaagagaagatggtttttataaaacaggatataatactgcttccggaacgatagttaaagatgcactaatgtgtagttatcttggagctagagatagactatgtaccccaaatgaagtagaaaaaggtaaagtagtagaggttgttgtagtagaaaaagagcactacgatagtttagaacattcaaatgaactacgtatgaaaaaaggcgtaatggactacgtaacacctttctttaacttaacaggaattaagttctatgaagtaactagtccttattttgctcttatatcagcctatagccctagcaaagctttagagatatacaaagagcaagcttatgtggatgatgaagacgaaacctcagtt…	MSEPLKLYVAVREDGFYKTGYNTASGTIVKDALMCSYLGARDRLCTPNEVEKGKVVEVVVVEKEHYDSLEHSNELRMKKGVMDYVTPFFNLTGIKFYEVTSPYFALISAYSPSKALEIYKEQAYVDDEDETSVELKEVSQVHAIRILSKTYSEDTNTTISLEEAINQVEEAVKDRYSGILSISLELV	187	21.15	hypothetical protein EFV12PHI1_30 [Enterococcus phage EfV12-phi1] AYJ73422.1	1e-130	VOG0102	hypothetical protein [n=7];	3.2e-17					hypothetical protein	0	_
A2_062	hypothetical protein	25579	25487	-	atgaaaggtgaacaaatcatgagtaaggttttagtaccagataaatgtccttactgtggagctaagagtgataatttaggggaggaaaattaa	MKGEQIMSKVLVPDKCPYCGAKSDNLGEEN	30	3.29	hypothetical protein [Enterococcus phage EFDG1] YP_009218266.1	3e-09								hypothetical protein	0	_
A2_063	hypothetical transmembrane protein	25856	25653	-	atgggattcttcattgctaaattctttatcgctcttattatactgttgcttgggggtatagctttctctattggttactacttcgtcaagaaaaataaagaagagcaaccagaggaagatgagcatgttaatgttaagaacattaaaggtaaagaacactacacagatgattcttatgataaagatgattggtgtgatttttag	MGFFIAKFFIALIILLLGGIAFSIGYYFVKKNKEEQPEEDEHVNVKNIKGKEHYTDDSYDKDDWCDF	67	7.89	hypothetical protein [Enterococcus phage EFDG1] YP_009513894.1	6e-41								Phage protein	1	_
A2_064	putative HNH endonuclease	26416	25856	-	gtgattgaattttcacacttagctagacgtagctactggaaatgtctatgtgaatgtggaaatactgtagtcaaaccgcaagataagctcacttccggtgaagtcaagagctgtggatgtcttaagaataaaagttttggacataagaaactttataaagtatggcaaggtatccattataggacttccaaccctaagtcaagtgactaccataactatggtggacggggaataaaggtagcgccagtatgggctaccttttcaccgttcctagactgggctttgtcttctggttacgaagaggggcttactctagatagaattgatacgaacggagattattctccggataactgccgatggactgactggaaagtacaagctttaaacagaaggcac…	MIEFSHLARRSYWKCLCECGNTVVKPQDKLTSGEVKSCGCLKNKSFGHKKLYKVWQGIHYRTSNPKSSDYHNYGGRGIKVAPVWATFSPFLDWALSSGYEEGLTLDRIDTNGDYSPDNCRWTDWKVQALNRRHRKHVGIYKRGDHYSARLKRDGKVYYLGTYNTLDEAYQARCKAIDYYNEHGVIH	186	21.63	hypothetical protein [Enterococcus phage EFDG1] YP_009513895.1	3e-136	VOG6394	hypothetical protein [n=5]; No annotation provided [n=2]; HTH homing endonuclease [n=1];	5.6e-17					Phage protein (ACLAME 141)	0	_
A2_065	prohibitin family protein	27338	26469	-	atgactgaaaagacgtttaaacgcctagtcgtagccggagtggttgcagttattttactgattggaggaacaattggtgcattccgattctttgaacgaatcgacaatggttacgtaggggtacgtttctcacctaacggtggtgtaaaatccgaagcattacagcccggcgttaaatgggtaggtattgataaagtaacacaatacccaatccgtttacaaactatccaagctaaagatgttgcggtttctacatctgatggtaagaaaactgtagttaacattaagtatgactacaaagtagaccctaaacaggcaactaaaatgtacaaagagtttggtaacgtaacatctgaggacattgaaaaaggttggttgaaatctcgtctacaaaagact…	MTEKTFKRLVVAGVVAVILLIGGTIGAFRFFERIDNGYVGVRFSPNGGVKSEALQPGVKWVGIDKVTQYPIRLQTIQAKDVAVSTSDGKKTVVNIKYDYKVDPKQATKMYKEFGNVTSEDIEKGWLKSRLQKTAREVYSKYSLLDVLSGKSSEVEGEVLARFSDSVEGKGFLVENVTVGVPDVDPETQKSIDAIIRSGQEAKKAELDAKTQKTQAETEATKVTLKAQAEAQAIRDKANAQAEANKKIAESVTDELVRYEEAQARKENGWVTTIVGDKSSVMVDGSDDGK	289	31.61	putative anti-proliferative protein [Enterococcus phage EFP01] APZ82063.1	0	VOG4593	hypothetical protein [n=64]; band 7 protein [n=10]; gp29 [n=7]; putative band 7 lipoprotein [n=5]; HflC/HflK family inner membrane lipoprotein [n=5]; membrane protein [n=4]; SPFH domain / band 7 family protein [n=4]; gp30 [n=3]; putative anti-proliferative protein [n=3]; band-7-like membrane protein [n=3]; gp27 [n=2]; gp24 [n=2]; band-7 protein [n=2]; putative serine protease [n=2]; putative memb…	3.7e-58	SPFH domain / Band 7 family				Phage protein	1	_
A2_066	anaerobic ribonucleoside-triphosphate reductase activating protein	28048	27434	-	atgagtaaagacccaatgacatggacagcagaaagattgtctaagggtaaatatgctgattacaagtttcctgtaatggtagatggtatcggggtacgtggaagtatctacgtctccggttgcccttttaattgtttagggtgttataataaaaaggcacaaaactttagttggggaaaagactatacccaagaagtagaagaccaaatccttaaagatatttcacaagattattgtgatggtattactttgttaggtggagaacccttcttaaatacacaagttctactacctttagctaaacgtattaaatcggagttaacaggtaaaacaatctggtcatggtcaggttatacctttgaagagcttacggattctaacgctgaaaactgggaagat…	MSKDPMTWTAERLSKGKYADYKFPVMVDGIGVRGSIYVSGCPFNCLGCYNKKAQNFSWGKDYTQEVEDQILKDISQDYCDGITLLGGEPFLNTQVLLPLAKRIKSELTGKTIWSWSGYTFEELTDSNAENWEDKLELLSYVDVLVDGRFEQDKFNPNLVFRGSWNQRIIDVQRSLEKGSVVLWEDGKYLEGEDHTPIKLFSTRK	204	23.43	anaerobic ribonucleoside-triphosphate reductase activating protein [Enterococcus phage EfsSzw-1] QAX97524.1	3e-147	VOG0419	anaerobic NTP reductase small subunit [n=31]; anaerobic nucleotide reductase subunit [n=8]; anaerobic ribonucleotide reductase-activating protein [n=6]; NrdG anaerobic NTP reductase small subunit [n=6]; putative anaerobic NTP reductase small subunit [n=6]; ribonucleotide reductase of class III (anaerobic) activating protein [n=5]; hypothetical protein [n=5]; anaerobic NTP reductase, small subunit…	1.4e-63	4Fe-4S single cluster domain	Ribonucleoside-triphosphate reductase activating, anaerobic (IPR012837)			Ribonucleotide reductase of class III (anaerobic), activating protein (EC 1.97.1.4)	0	_
A2_067	hypothetical protein	28334	28041	-	atgagtacagcttcctctttacaaaatcttttagccattgcagagtctgcaattctacatgaagagtgtagacaccttgcaaagaaagaacgattaatcaagcaacgaaacgaaatactaaatgcgctacaaaaagcgtgtacccaccaagatgaagatggggaagaccaagtggttccgtataataatctagggtacaaagcctataagtgtgcaatttgccaagctaagtttacccaatcagggtatgacgaaggcttacatgttaagaaagaaggaaatacagatgagtaa	MSTASSLQNLLAIAESAILHEECRHLAKKERLIKQRNEILNALQKACTHQDEDGEDQVVPYNNLGYKAYKCAICQAKFTQSGYDEGLHVKKEGNTDE	97	10.91	hypothetical protein [Enterococcus phage EFDG1] YP_009218271.1	1e-64								hypothetical protein	0	_
A2_068	thymidylate synthase	29809	28334	-	atgagttttgataaaatttatgctgaccttgtgttagccatcaaagaaaagggtattttgcaaaaccccgatgaagtacgagcgcactatgaagatggggaacctgctcctgcatatgcaattgaaggtgtaagctttgaaattacaccagacatgggactgccaattcttaagagtaagtttgtaggctctaagtgggcatttacagaattagagtggatttggcaagcaatgtctaatgatgtcaagtggttgcaagaacgtggagtgactatttgggacagttggactgtacctgctaattattatacggacgagcgggatatagtgtttgttgataaaaagaatacaactactgtatacggggagccacaggtgaatggtacacttgttagtagg…	MSFDKIYADLVLAIKEKGILQNPDEVRAHYEDGEPAPAYAIEGVSFEITPDMGLPILKSKFVGSKWAFTELEWIWQAMSNDVKWLQERGVTIWDSWTVPANYYTDERDIVFVDKKNTTTVYGEPQVNGTLVSREPLDKKLAKHWKSMMTRVYAKSGRKARFYRNRGVQVHPDWWDVNNFVKDVKNLPNFCYKLTDWNNFVLDKDYYGDAIYSRDTCIWLPQAENVLYQESVYPIEVTDSNGNSTTFLGIRAVSDKLGIPTSTVHRFINKGEKLNGCKGNNRRFNGYVFKSIAVPEDKLARLSLLEGTLGKAYGFQLSHRKIKVNGVLLNQVEYVLHQLKNNPSSRRIMTSLWDVDDLDNMALQPCVWATHWTVQGGKLNLHVKQRSADVCLGLPFNVLQ…	491	56.41	thymidylate synthase [Enterococcus phage EFDG1] YP_009218273.1	3e-108	VOG0092	thymidylate synthase [n=129]; putative thymidylate synthase [n=53]; dCMP hydroxymethylase [n=29]; hypothetical protein [n=27]; dTMP thymidylate synthase [n=17]; dTMP (thymidylate) synthase [n=15]; thymidylate synthetase [n=13]; dTMP synthase [n=13]; Thymidylate synthase [n=9]; Td thymidylate synthetase [n=7]; No annotation provided [n=6]; Thymidylate synthase 1 [n=6]; gp42 dCMP hydroxymethylase […	1.8e-63	Thymidylate synthase	Thymidylate synthase (IPR000398)			Thymidylate synthase (EC 2.1.1.45)	0	_
A2_069	hypothetical protein	30448	29825	-	atgcaaggtatagattacacacgaggacgattattcacaaagaaaacccgtcctcgtataacagatgtacgggtgttagcagaccgagaagaacgcaatgtagttactccggtaattaacccttctggaacaattagtttttcttttaactttgatggtaatgacccagttagtgttaaggttaagaaaaacaaaacagtactaagaaaaagagttaaaacaccttcaactaacttaagacttacgcaaaagttccctcgtattaacgcacaatatttcgagcaggcttacggaactgagtgtatacgttgtggtcgtagagtatcagatttgcgtgcattaggtgggcaaatagaagaattatgtagggaatgcaaaaagatgtttccctcaaaaccg…	MQGIDYTRGRLFTKKTRPRITDVRVLADREERNVVTPVINPSGTISFSFNFDGNDPVSVKVKKNKTVLRKRVKTPSTNLRLTQKFPRINAQYFEQAYGTECIRCGRRVSDLRALGGQIEELCRECKKMFPSKPTVSRLMLIDNTGGVSKIINVIDKNKSLVFKRKKREEVKKWYGSLKAIAQEEHNSYTEWVRRNGYTDSINIVRRT	207	23.98	hypothetical protein EfsSzw1_56 [Enterococcus phage EfsSzw-1] QAX97527.1	8e-134								hypothetical protein	0	_
A2_070	hypothetical protein	31199	30450	-	atgactgaaaacttaacaacgaaaccattagaagaactatcacctacagagttcttcgaacgagtaaaacaaaataaaaaggaaaatcaagatgccgacctagaccgttattacgcaaacgcattacgtatgttagaaaaggcaattaaaacaaagcaagatagacagatttctttgttacgccatcatattagaacaatccaattagaaaaagaaattcgagatatgggcattacaactttcgtgtattcagaagatattgaaaactttattgaaaatgtggaaaatcgttcagttaaactagctgaccttaaagattttccccgtgaaattccagatgaagttgttcctgtaatcgaacgtgtacaagataaatttgaccgcttagttattatgttt…	MTENLTTKPLEELSPTEFFERVKQNKKENQDADLDRYYANALRMLEKAIKTKQDRQISLLRHHIRTIQLEKEIRDMGITTFVYSEDIENFIENVENRSVKLADLKDFPREIPDEVVPVIERVQDKFDRLVIMFTDYTDEVGQQVAKDNRDKDPILFGIFLDETSDYVMERMYFLADWEDEYCDLTLDKLIEENRELTGEEIAFYCETVNPDELLTLADNYNDKLKRTNSEYKEPEKKPPFSKVRSWLGL	249	29.64	hypothetical protein [Enterococcus phage EFDG1] YP_009218275.2	0								hypothetical protein	0	_
A2_071	hypothetical protein	31740	31273	-	atgattgaaaaagtaggatttaacgtttctttagttgtattaaggaaccaattagaagtaggtgctactattttactacaccgagttcaagaaggtgtgtacgaattacctaacgcttttttaggagccacagatacccctaatatgcttgctgagagtattttagaaacagtttcattagacggacaagaagaaggtattagtccatctacagtgtttggagaccctaatagagacccttctgggcataatcttgcacaaatgtatatagctcaaatgcggtcagatgctgaacgtaaagaagacgaatctgatagtgattacgtatggtttaccatcacctctcacgaggctaaagtagacatctcaaccgatgatactacaattattctatatcgt…	MIEKVGFNVSLVVLRNQLEVGATILLHRVQEGVYELPNAFLGATDTPNMLAESILETVSLDGQEEGISPSTVFGDPNRDPSGHNLAQMYIAQMRSDAERKEDESDSDYVWFTITSHEAKVDISTDDTTIILYRDGRVTGDAVLALDHSQMLTTIF	155	17.14	hypothetical protein [Enterococcus phage EFDG1] YP_009513896.1	5e-110								hypothetical protein	0	_
A2_072	hypothetical protein	31995	31813	-	atgaagaagctagcgaatgaatgtataggttgtcgtagtcgattctgtgcaaacggggttgtaagtgtagcagataacggagcatcttttaatgagatagcttgtccaaaacatacagacatgctctataagaaagcagacgaagttctaggcaaaataatggagttcaaaggcttcatgtaa	MKKLANECIGCRSRFCANGVVSVADNGASFNEIACPKHTDMLYKKADEVLGKIMEFKGFM	60	6.62	hypothetical protein EfsSzw1_59 [Enterococcus phage EfsSzw-1] QAX97530.1	5e-30								hypothetical protein	0	_
A2_073	DUF1653 domain-containing protein	32305	31976	-	atggaatataagcatagagccggaacgtggtttcgtcattataagggtgcttattatgctacactagaatatgatgatgtacttcatacagagactggggagcagttagtgttgtatcgaagaatgtatcctaacccttattcaccaaatgctaacacagtttttgcacgtccggcagaccatttttatggtatacttgaagacgggacaaaacgttttacaccggtagatgagttacctgattatatcagccctttacaagaagctagacagttacagttaagggaagccacagagtgggaggttgctcatgaagaagctagcgaatga	MEYKHRAGTWFRHYKGAYYATLEYDDVLHTETGEQLVLYRRMYPNPYSPNANTVFARPADHFYGILEDGTKRFTPVDELPDYISPLQEARQLQLREATEWEVAHEEASE	109	12.9	DUF1653 domain-containing protein [Bacillus velezensis] WP_079892070.1	2e-08	VOG6445	hypothetical protein [n=5]; putative TonB box-like protein [n=1];		Protein of unknown function (DUF1653)				hypothetical protein	0	_
A2_074	Nicotinamide mononucleotide transporter	33079	32336	-	atgaaaacatttatggacaatatttcactagctaatgggaaatggcgcaaacagtacgcaatcactttggtagtactgggactggttgtaggggtgtttgtcaccgactggtcagataaaactaactggttattttatatcacagcgtactgcttaggtgtaccttgtgtggtatctttagcagaccgctatcctaaaatgggaaatatcttaggtattagctctaacgttggtgaaatcattattaatactatgtttgggaatttcggtttggcttttgcaggtatttactacggtattacacacattattgggttaaaagagtggacaaaagaatccaatcaagatgaagatgggcgtattaaagtaggtaagatgaacgctttttgggtagtattt…	MKTFMDNISLANGKWRKQYAITLVVLGLVVGVFVTDWSDKTNWLFYITAYCLGVPCVVSLADRYPKMGNILGISSNVGEIIINTMFGNFGLAFAGIYYGITHIIGLKEWTKESNQDEDGRIKVGKMNAFWVVFTLAFTIVGLIILIMYGDKIGFTTDGSLMGNIMYWGNIIAYLLGIVSQFLMIMRIDFSWWGWFASNFFWFLLDFGSGNYWFAIRDVLYQTNVVTAIYAWYDESGKLTKGKNKELA	247	28.09	nicotinamide mononucleotide transporter [Dysgonomonas capnocytophagoides] WP_026627871.1	2e-47	VOG1344	nicotinamide mononucleotide transporter [n=6]; nicotinamide mononucleotide transporter PnuC [n=6]; hypothetical protein [n=5]; nicotinamide riboside transporter [n=3]; nicotinamide mononucleotide transport [n=2]; ribosyl nicotinamide transporter [n=2]; putative NMN transporter [n=1]; membrane protein [n=1]; PnuC ribosyl nicotinamide transporter [n=1]; gp052 [n=1]; nicotinamide monocucleotide tran…	4.1e-51	Nicotinamide mononucleotide transporter	Nicotinamide mononucleotide transporter PnuC (IPR006419)			hypothetical protein	6	_
A2_075	Nicotinamide-nucleotide adenylyltransferase	34208	33081	-	atgaaaaagttcggagtagtagttgggaaattttatcccttacacaaaggacatgtagatatgattcaaaaagcaagcacacaagtagagactcttgttgtagtggtaagccactcagacagtcgagatgaccgtttatacatggattctaacatgaaacgtccactaacagcacgggacaagctacgaattgttcaaaagactttccaagttcaacgagatgttatcattcctgtactcgtagatgaatcaaacattccagagtaccctaacggatgggaagcatgggcaaaccttgtgaaagagactgtaacaggtaatcgtgtgttggctgaaagaggttttgattgggaagaagcaacattcttttcaagtgaaccacaggatgcggaaggttac…	MKKFGVVVGKFYPLHKGHVDMIQKASTQVETLVVVVSHSDSRDDRLYMDSNMKRPLTARDKLRIVQKTFQVQRDVIIPVLVDESNIPEYPNGWEAWANLVKETVTGNRVLAERGFDWEEATFFSSEPQDAEGYQKYFGCPTMLVDPERSNVNISATKVRNNPIKYWDYLPRASREALAPTIVIAGGESSGKTLMVDKLGNYFATTTVWEYGRNYCELELGGDESALQYSDYQAIANGHYQDVRFARRNANRFTISDTDYVATQAFCITYEGKPHPSVQDKIDNDRFDLVILLDNSTKWVDDGMRLIGDEKRRQDFQNLLKKLYAENHIPYVEVTASDYETRYELCKKIIEKYLEGTTVDTLQLYVDEIWTNKEEK	375	43.24	nicotinamide-nucleotide adenylyltransferase, NadR family / ribosylnicotinamide kinase [Enterococcus phage EFDG1] YP_009218280.1	0	VOG1343	hypothetical protein [n=12]; nicotinamide-nucleotide adenylyltransferase [n=6]; putative nicotinamide-nucleotide adenylyltransferase [n=3]; NMN adenylyl transferase and transcriptional regulator [n=2]; nicotinamide-nucleotide adenylyltransferase NadR family/ ribosylnicotinamide kinase [n=1]; trifunctional NAD biosynthesis/regulator protein [n=1]; transcriptional regulator/transcriptional represso…	1.4e-120	AAA domain	Nicotinamide-nucleotide adenylyltransferase (IPR006417)			NadR transcriptional regulator / Nicotinamide-nucleotide adenylyltransferase, NadR family (EC 2.7.7.1) / Ribosylnicotinamide kinase (EC 2.7.1.22)	0	_
A2_076	hypothetical transmembrane protein	35000	34263	-	atgatgcgggtggatggtagaatccggttcatcattatccctatgctaattgttaccttaactagtttactaggaatatggatacatggaaaagtagaagagaaccggataaaatctaatcaaatgtacgaaactgctattccggcagatgataaagaaacgtatgattacgtgttagatacacaacaaggtatcttttatacgcatagtgatttcatagcaataaaaccagtaacgtttcctcgtattggtggggaatacatgaaagttgttgcagaagaggaacactatgagatgcggactagaacagttagttatgtagacgagaaaggtaatacacaaactaaaacagaaacttactgggaatgggtatactatggctctaagactaaacaggtt…	MMRVDGRIRFIIIPMLIVTLTSLLGIWIHGKVEENRIKSNQMYETAIPADDKETYDYVLDTQQGIFYTHSDFIAIKPVTFPRIGGEYMKVVAEEEHYEMRTRTVSYVDEKGNTQTKTETYWEWVYYGSKTKQVDKVKVHDHIYDFNKFTGFDGKYITTRYLSSDVRITYYGVPKKLHLTFLADASENGLQSVRGKDSAINVSYTAYDKFVESKLSKGILSTVLVVIGWIALTIGLIYGYFYIENN	245	28.37	hypothetical protein [Enterococcus phage EFDG1] YP_009218281.1	4e-178								hypothetical protein	2	_
A2_077	LemA family protein	35545	34997	-	atgaataaagcgaatacaattattgtttcactagtaggggttttactattaggtattgttgcattttttggagtaaaacatgtagaaaatagagctatcagttacgaagtatctattgagcaagcttatggggatttaaatactgaggaaaatagacgagtagatttgtttcaaaatttagtagatgctattgagagctataataactatgaaaagagtacgttagaacttattgttaaagcaagacagcaagcagaaactggtaaagtagactcagctaaaacgactttaaatgcagtagtcgaaaaatacccagaactcaaatcacaagacaattataagcaagcaatgaaagagttcagtattacagagaaccgagttgctagtcatcgtaaagct…	MNKANTIIVSLVGVLLLGIVAFFGVKHVENRAISYEVSIEQAYGDLNTEENRRVDLFQNLVDAIESYNNYEKSTLELIVKARQQAETGKVDSAKTTLNAVVEKYPELKSQDNYKQAMKEFSITENRVASHRKAYNRQISDYKRFTRTFLNRKLLALQGYEVQDYELLTIPVEPKGHTDLFSK	182	20.9	LemA family protein [Enterococcus phage EFDG1] YP_009218282.1	4e-130				LemA family	LemA (IPR007156)			hypothetical protein	1	_
A2_078	polynucleotide kinase	35915	35538	-	atgaaagatttatcaaagtgcaaatacatagctatcgactttgatgacactattgtaagaagtgaatttccaaatattttagggctacaaccacatgcaaaagaagtgattaacagcctatacaagtcaggaaaacaaattcttatatggacatgtcgtgaaggcgaagagttagaacaagcaaaaaggtttttggcagaatgtggtattaactaccactacatcaatgagaatcatccagatttgatgaaagcatatggaaataacagccgtaagcttggtgcagatgtttacattgatgacaaaggacatacaacagaatatgtcaattggagagaaattcttaaacagttcttaggaggaaaagcgcatgaataa	MKDLSKCKYIAIDFDDTIVRSEFPNILGLQPHAKEVINSLYKSGKQILIWTCREGEELEQAKRFLAECGINYHYINENHPDLMKAYGNNSRKLGADVYIDDKGHTTEYVNWREILKQFLGGKAHE	125	14.49	HAD-like domain containing protein [Enterococcus phage EfsSzw-1] QAX97536.1	4e-69	VOG0243	hypothetical protein [n=71]; polynucleotide kinase [n=59]; polynucleotide 5'-kinase and 3'-phosphatase [n=21]; deoxynucleoside-5'-monophosphatase [n=17]; putative polynucleotide 5'-kinase and 3'-phosphatase [n=15]; Pnk [n=12]; No annotation provided [n=10]; PseT polynucleotide 5'-kinase and 3'-phosphatase [n=10]; putative polynucleotide kinase/phosphatase [n=8]; putative kinase-phosphatase [n=6];…	7.6e-11		Bacteriophage SP01, Orf1 (IPR016769), HAD superfamily (IPR023214)			hypothetical protein	0	_
A2_079	Glutaredoxin	36249	36010	-	atggttaaagtaacagtttattctaagaatgggtgcggtggttgctcatttgtaaaaaatatgcttaaaggtgaaggaatcgagtttacagagcataatattgataatgaaccatccgctagagattatctagttagtaagtccgtaacctcattaccttacgtagaaacgtctacaggtattagttttacgggtgtacaaatgggaaaaattaaagaaataaaaaattcttacaaataa	MVKVTVYSKNGCGGCSFVKNMLKGEGIEFTEHNIDNEPSARDYLVSKSVTSLPYVETSTGISFTGVQMGKIKEIKNSYK	79	8.67	glutaredoxin-like protein [Enterococcus phage EFDG1] YP_009218285.1	3e-50	VOG4549	glutaredoxin [n=198]; hypothetical protein [n=168]; thioredoxin [n=103]; NrdH [n=37]; putative thioredoxin [n=33]; NrdH-like protein [n=25]; putative glutaredoxin [n=24]; NrdH glutaredoxin [n=19]; NrdC thioredoxin [n=16]; No annotation provided [n=16]; NrdC [n=14]; thioredoxin-like protein [n=13]; ribonucleotide reductase [n=6]; gp38 [n=6]; glutaredoxin 1 [n=6]; glutaredoxin 3 [n=5]; gp56 [n=5]; …	2.3e-15	Glutaredoxin	Glutaredoxin (IPR002109)			hypothetical protein	0	_
A2_080	Nicotinamide mononucleotide transporter	37000	36242	-	atggaagctaaaaagaacagcaagatggaacatattaaaaaattattcacatatgaatattatagagacggactaactggatggtctaaacctgcaagaattttatggattgtgggaatggttattcaagtgtttacgggacttattctacccctattacaaggacaaggtattactgtaacaggtttaactgccactattgcaggaataattggttttacttgtaccgtaacaattacaatgggtaaatcaattaatggtttacttgggtttatttccgcaattctacttattggagtagcaagtgtaacagggaactacagtgacatcatcatgcaatcagcatatattattttattggatattccaatcatcttctctaaacgttggaatgaaggt…	MEAKKNSKMEHIKKLFTYEYYRDGLTGWSKPARILWIVGMVIQVFTGLILPLLQGQGITVTGLTATIAGIIGFTCTVTITMGKSINGLLGFISAILLIGVASVTGNYSDIIMQSAYIILLDIPIIFSKRWNEGLKPRKMNRAHMLKTLVLVVVFWVALYLLDTVILHSPQAFLDATSAMIGLVGAVLCVKGFRAQYYFWTFQGLMSVALWIQTALHGHAVYVLMLTYMLYLANDVVAFTGSKWFKQEEVTHG	252	28.07	NrdR-regulated deoxyribonucleotide transporter [Enterococcus phage EFDG1] YP_009513898.1	0	VOG1344	nicotinamide mononucleotide transporter [n=6]; nicotinamide mononucleotide transporter PnuC [n=6]; hypothetical protein [n=5]; nicotinamide riboside transporter [n=3]; nicotinamide mononucleotide transport [n=2]; ribosyl nicotinamide transporter [n=2]; putative NMN transporter [n=1]; membrane protein [n=1]; PnuC ribosyl nicotinamide transporter [n=1]; gp052 [n=1]; nicotinamide monocucleotide tran…	1.6e-71	Nicotinamide mononucleotide transporter	Nicotinamide mononucleotide transporter PnuC (IPR006419)	Nicotinamide riboside transporter PnuC; membrane transport, vitamin transport, Nicotinamide; HET: NNR, BOG, MSE; 2.8A {Neisseria mucosa ATCC 25996}	1.8e-41	Ribosyl nicotinamide transporter, PnuC-like	7	_
A2_081	Deoxynucleoside kinase	37823	37026	-	atgataattacgttagccggagttattggtgtaggtaaatcatcaatgacagaaatattagcaaacctattagatacaaaagcagtttatgaacctgtagaagagaatccaatgcttgaattgttttaccaagacaaatcaaaatacggactactttttcaaatagatatgttatccaaacgctttgaaatgattcaagaagcaatgagtgtggataacggtattttagaccggtctatatttgaagatagtatcttcttagaccaattagtacaagaaggacatgtgaacgaaatggaacaaggtgtctaccatcgtttactagagagaatgcttaaggagttagaaccacttcctaagaaaacaccagatttaatggttgttttaaactgttctttt…	MIITLAGVIGVGKSSMTEILANLLDTKAVYEPVEENPMLELFYQDKSKYGLLFQIDMLSKRFEMIQEAMSVDNGILDRSIFEDSIFLDQLVQEGHVNEMEQGVYHRLLERMLKELEPLPKKTPDLMVVLNCSFEEEIRRINARAREFEKVEEGTELYEYFKRHHENYQNWMEKDLGFPKIILDVTEIDFVNNPEHRQQIVSQIIDKLFELGCISEGQAVNAYKELYQEESNQQAVMKFYNHAKSSGIDVPYHVVAHFWDIERKDI	265	31.08	deoxyadenosine kinase / deoxyguanosine kinase [Enterococcus phage EFDG1] YP_009513899.1	0	VOG2352	guanylate kinase [n=9]; hypothetical protein [n=5]; putative guanylate kinase [n=4]; putative deoxyribonucleoside kinase [n=3]; putative deoxynucleoside kinase [n=2]; deoxyguanosine kinase [n=2]; putative replication protein [n=1]; gp051 [n=1]; 3'phosphatase, 5'polynucleotide kinase [n=1]; gp382 [n=1]; putative deoxyadenosine kinase [n=1]; nucleoside triphosphate hydrolase [n=1]; deoxyguanosine/d…		Deoxynucleoside kinase	Deoxynucleoside kinase (IPR002624)			Deoxyadenosine kinase (EC 2.7.1.76) @ Deoxyguanosine kinase (EC 2.7.1.113)	0	_
A2_082	Anaerobic ribonucleoside-triphosphate reductase	40062	37891	-	gtgcaagcaacacaagatgtagatgttaagacaaagcagatttttgtagttaaacgagacggaagaactgtcaagtttaatgaaggaaggattgtacgtgccgtaggacgagctgagaaggatgctacgggcgctaaaacagatttaggggagattatagctgaacgtgttaaacgctttgtagtgaagcattacagcgatacaggacgtgtcgatattgcaaaactccaaagtattgtagagcaggaattaatgaaatcttttgctaaaaacgtagctagaaactatattgagtttcgttctttacgtgatgctgaacgtgcaggtgatacagacattaatgtaaggctacgtaagctacaagaaaaggacaaaactattgtcaatgagaatgcaaat…	MQATQDVDVKTKQIFVVKRDGRTVKFNEGRIVRAVGRAEKDATGAKTDLGEIIAERVKRFVVKHYSDTGRVDIAKLQSIVEQELMKSFAKNVARNYIEFRSLRDAERAGDTDINVRLRKLQEKDKTIVNENANKDSNTFATERDLTAGTVNKVEGLKMLPPHVANAHLRGDIHYHDLDYQPYRPMTNCCLIDFEYMLKNGFKMGNAEIGSPHSIQTATAQTAQIIANVASSQYGGCSFDRIDEVLAPYAEMNYQKHMTDAKRYRIPEPETYAIEKTNKDIYDAMQSLEYEINTLFTSNGQTPFTSIGFGLGTGRWEREIQKAIFKVRIQGLGTEGRTAIFPKLLFTIKDGVNRKPEDPNYEVKQLALECSAKRMYPDILNYDKIVELTGSFKCPMGCRS…	723	82.64	ribonucleotide reductase of class III (anaerobic), large subunit [Enterococcus phage EFDG1] YP_009218288.1	0	VOG0420	anaerobic NTP reductase large subunit [n=23]; anaerobic ribonucleoside-triphosphate reductase [n=22]; anaerobic ribonucleotide reductase subunit [n=12]; putative anaerobic NTP reductase large subunit [n=11]; anaerobic ribonucleoside triphosphate reductase [n=10]; Anaerobic ribonucleoside-triphosphate reductase [n=9]; ribonucleotide reductase of class III (anaerobic) large subunit [n=8]; anaerobic…	1.2e-292	Anaerobic ribonucleoside-triphosphate reductase	Ribonucleoside-triphosphate reductase, anaerobic			Ribonucleotide reductase of class III (anaerobic), large subunit (EC 1.17.4.2)	0	_
A2_083	hypothetical protein	40482	40213	-	gtggcaatcaagaataaaatcggagcttatacgactgaggatggtaaagttaaggtacagatgtccggtagtcgagaagagctactagctgttttagccatccttaatgctaagttcctactagatgctacatctagtgctgaggagtaccgtagagcttttgagaggttacaagtagaaacaggtaacaagtacctaatgctcaaaacggatgagtataagcacaagaaaccagatgatggtgaagatttcttaggtgagctaatctga	MAIKNKIGAYTTEDGKVKVQMSGSREELLAVLAILNAKFLLDATSSAEEYRRAFERLQVETGNKYLMLKTDEYKHKKPDDGEDFLGELI	89	10.09	hypothetical protein [Enterococcus phage EFDG1] YP_009218290.1	1e-57	VOG10837	hypothetical protein [n=3];	1.1e-49					Phage protein	0	_
A2_084	ParB/Sulfiredoxin family protein	41324	40494	-	gtgtctaaagaaaagaagcaagataaagcagtaaaacaggtctatgaaacagcagacctgtctaaattcaaacaactaaaaggaaacagaccagttaaaatttctaaggctttacgggactcaattgcgaaacgtggggttcttactgagattaaagtaaatcgaaagatggaagttattgacggacaacaccgtttagctgtagctcgtgaacttgggttacccattacttatacgttcgatgacagtgacattgatgttgcagaattgaatagtacaagtaaatcatggaaggtcgaagactacatccataagtatgccgaatcaggataccaaagttataaacaactgttgaacttgatgtctacgtatccggcattacgggtgtcctctactatt…	MSKEKKQDKAVKQVYETADLSKFKQLKGNRPVKISKALRDSIAKRGVLTEIKVNRKMEVIDGQHRLAVARELGLPITYTFDDSDIDVAELNSTSKSWKVEDYIHKYAESGYQSYKQLLNLMSTYPALRVSSTISTALGYSSTAGRKTDVVRDGAFRFRNYKEYVKFAQSYQKFIDSTDFRSNTQLQGVYFLLYTLDSFNAERFTKKVIAHDLASKLVGVTSFPRLFRAFLDVNNNRLKPKSPYWISVVTNELGEAVISGKFNNKLLEAMPKIKLKD	276	31.55	hypothetical protein [Enterococcus phage EFDG1] YP_009218291.2	0				ParB-like nuclease domain	ParB/Sulfiredoxin (IPR003115)			hypothetical protein	0	_
A2_085	hypothetical protein	41648	41343	-	atgagactaacaactacagaagtaaaagaaaaagaattagagcgcaactttaaggaatacaaacgtgttcaggagttgcttgattctttaaacgagcaaagagatgaacttagaaaagaaattcttgaacaaatgattcaacttaagaaaacaaaagttgaatctcaatacggaacattcaaacttattagcgcctatgaacgcattggtgtagaccgaaataccttggaaaaatgttatcctaatgtatttaaaaaggtaaagaaaatcactgaggtaagtcaaagcattcaatacaaaaaataa	MRLTTTEVKEKELERNFKEYKRVQELLDSLNEQRDELRKEILEQMIQLKKTKVESQYGTFKLISAYERIGVDRNTLEKCYPNVFKKVKKITEVSQSIQYKK	101	12.22	putative scaffolding protein [Enterococcus phage EFDG1] YP_009513900.1	4e-64	VOG0700	hypothetical protein [n=5]; phage protein [n=1];	1.3e-24		_			hypothetical protein	0	_
A2_086	putative transcriptional regulator	41965	41750	-	gtggaaagcaagccaaaacccttggtgctgaaacgtgttcgtgaagaaaagcatgaatccttgcgttctgtagctaaaaaactaggtgtacattggtcaaccgtatcctattgggagcatggaatcaaaaaacccagagcaaataatcaagctaaactagctcggatttttgatatgcctgcggacaagctattagaacctgatgacaaaaactga	MESKPKPLVLKRVREEKHESLRSVAKKLGVHWSTVSYWEHGIKKPRANNQAKLARIFDMPADKLLEPDDKN	71	8.28	putative transcriptional regulator [Enterococcus phage EfsSzw-1] QAX97543.1	1e-42	VOG9667	XRE family transcriptional regulator [n=2]; putative phage DNA-binding protein [n=1];	2.4e-06	Helix-turn-helix	Lambda repressor-like, DNA-binding domain superfamily (IPR010982)			Phage repressor	0	_
A2_087	DUF2828 domain-containing protein	43556	42024	-	atgtcatttttagacaacctaaaagaagaaacaactgttggttctacagaaaatggagctaaaacttatacatcaactttaaacgctaacttagacttctttgcacaagcaggggctatgcgtggtcgtttaggagatgtacgaaacatgtttgctaaagcctacgatgaaaacccagagttagcattacgcaatttggtacacttacgtaatatccgtttaggtggattgggtgaacgttccgcttatctagaagcaatcaaatacttagtggatggtcgtaaccaaaacaagcaagtaatcgttactttaatggagtacatggcatatgttggtcgttggacagacttatttgaaactatggagtacgcacacaaacgtagtattcactttgtggat…	MSFLDNLKEETTVGSTENGAKTYTSTLNANLDFFAQAGAMRGRLGDVRNMFAKAYDENPELALRNLVHLRNIRLGGLGERSAYLEAIKYLVDGRNQNKQVIVTLMEYMAYVGRWTDLFETMEYAHKRSIHFVDTEGARIIGNQLTSDIKNMSEGKPVSLLGKWLANVSSPNSKKRNQGARIANYLGFEGKAGLTRYRKMIAKLRDYLNVIEVRLASKEYHKIDLNQVSSKALFKYRKALQLHMPDEYEDLLSKVESGEVTMNAKNMLPHEVIRAYGSRSYYRTLDRSLEATWKSMDDVLKDIEDNAIVVADTSGSMTWGGTENVTPWEVAEGLAIYTAERLSGVFKGHFIVFSEQPRLVNLPLSGTLMDKMKAYDKCSYNARNTNLQKVFDLILSTAVK…	510	57.6	DUF2828 domain-containing protein [Enterococcus phage EfsSzw-1] QAX97544.1	0	VOG0678	hypothetical protein [n=51]; DUF2828 domain containing protein [n=5]; DUF2828 domain-containing protein [n=4]; RNA binding protein [n=3]; gp53 [n=2]; gp52 [n=1]; gp54 [n=1]; Phage conserved protein [n=1]; gp42 [n=1]; Von Willebrand factor-like protein [n=1]; No annotation provided [n=1]; Von Willebrand-like domain protein [n=1]; gp55 [n=1]; gp57 [n=1]; gp165 [n=1];	3.6e-167	Domain of unknown function (DUF2828)	Uncharacterised conserved protein UCP015417, vWA (IPR011205)			hypothetical protein	0	_
A2_088	hypothetical protein	44423	44199	-	atgtctaaattttatggaattatttcaacaacttctactcgtacagaagagtatgaacaaaagttaaaaaacggaaagacagttaagaaaactcgtgaaattactgtaccaaaagaagttacagtacagtcttctcaaccagaccgtttaggtgctcgtaaagagctagaagcttttgcacgtaaatgcaaaggtactgttaaatatattggagcttttaaataa	MSKFYGIISTTSTRTEEYEQKLKNGKTVKKTREITVPKEVTVQSSQPDRLGARKELEAFARKCKGTVKYIGAFK	74	8.42	hypothetical protein EFP01_117 [Enterococcus phage EFP01] APZ82044.1	2e-45	VOG0162	hypothetical protein [n=15]; No annotation provided [n=1]; gp59 [n=1]; gp166 [n=1];	8.3e-37					Phage protein	0	_
A2_089	hypothetical protein	45845	45477	-	gtgagttttcgtaaaggtaaacacaagaagccttctaagtggaaaagatttattcaatcaatcatggaagtagaaggtgaaaacatggaggacacattgtttgaaaaagcttttgattcttggaaagcaggagataaaagtgaagaagtacaacgagttttattagattctggtttagagcagtataaaactggtggtaagtataatgtggatgctgttagagaaatctgtgagaaagcccataaaggtaagactgtttacaggaaagacaagcatatcttacaagatttctatgaatgtttagaatgggaaaactttcatactgaaattgaagcaattgaattgtttacaggagtaccttatctgtaa	MSFRKGKHKKPSKWKRFIQSIMEVEGENMEDTLFEKAFDSWKAGDKSEEVQRVLLDSGLEQYKTGGKYNVDAVREICEKAHKGKTVYRKDKHILQDFYECLEWENFHTEIEAIELFTGVPYL	122	14.44	hypothetical protein [Enterococcus phage EFDG1]	1e-83								hypothetical protein	0	_
A2_090	hypothetical protein	46419	46237	-	atgtatttaaaattcattggtttaaacggaagtttaggtttagtgaaggacaagatatactttgttacctccgagataaatgaacattatattattttgagaatacatggtgttcacggtaagacagtaatgtgtccatacgaagcattagaaaaagtgttagaaaattggcaggtctgttag	MYLKFIGLNGSLGLVKDKIYFVTSEINEHYIILRIHGVHGKTVMCPYEALEKVLENWQVC	60	6.96	hypothetical protein [Enterococcus phage EFDG1] YP_009513903.1	3e-36								hypothetical protein	0	_
A2_091	hypothetical protein	48100	47879	-	ttgaaagcagattatgtagttgcaggagactgggaaggcatttatcttgatgataagcttcaagtagaaggacacagtatacaaacagcagaagcaatgaaacttaccattgaaaatgaagtaacggagttaactgtttacgagattgaccaagagtacatggaagagctaggttctctacccgaaagtttctctcaattagattcatcaaaacttttttaa	MKADYVVAGDWEGIYLDDKLQVEGHSIQTAEAMKLTIENEVTELTVYEIDQEYMEELGSLPESFSQLDSSKLF	73	8.32	hypothetical protein [Enterococcus phage EFDG1] YP_009218300.1	6e-45	VOG6808	hypothetical protein [n=7];	2.2e-25					hypothetical protein	0	_
A2_092	hypothetical protein	48360	48109	-	atgagtagaagttacagaaaaccctattaccgttatgtctgtatgaaggattcaactgttcgagacataaaaagaatggttaacagaaattacaggcataaattaaatcaaggtcgttttaatgatgaagtaacattgacacatcataaacgattagaagaaacttgttggacatatgatatgaaaaaattttatgcccacgaggaagattacaaggataataatttttatcagaaattgaggagaaagtag	MSRSYRKPYYRYVCMKDSTVRDIKRMVNRNYRHKLNQGRFNDEVTLTHHKRLEETCWTYDMKKFYAHEEDYKDNNFYQKLRRK	83	10.63	hypothetical protein [Enterococcus phage EFDG1] YP_009218302.1	3e-53								hypothetical protein	0	_
A2_093	hypothetical protein	48698	48414	-	atgatattacaaattttgggagaacgaaaatacgttccaaaagacagcactgaaccaaccactaaaccttttatcgaacttattgatggggtacaatttcttttagaacaagaaaatgctttttctttacttaattctaaacatgaagagattacccgtgttccaaatgaaccctatgaatatagagttgacaacaaaggagagacaaaggcttatgttaactcggtatatgttttaaataatgagggtaagactttaagacgtctgttcgaaagagggctataa	MILQILGERKYVPKDSTEPTTKPFIELIDGVQFLLEQENAFSLLNSKHEEITRVPNEPYEYRVDNKGETKAYVNSVYVLNNEGKTLRRLFERGL	94	10.98	hypothetical protein [Enterococcus phage vB_EfaM_Ef2.1] QBZ69671.1	1e-46								hypothetical protein	0	_
A2_094	putative ATPase	51052	49961	-	atgaaagtaatcaactatggtagtaactatgaaatttatgcaaacgaccttaaaacttatgataagttgcctgcgcaaacttataaagttcgattcaatccaatgtctgggttctcactagtagtaacagacgattttgaattgaaagaacctaaagtttacggtgaccgtttagctaaaattgaaaaagtgttacacacatttaaaacaattaatcgtagcttaggaatcattttaagtggagacaaagggattggtaaatcactatttactcaaatcttatctcaacgagctattgaagaggatatgcctgttatcttaattacagaagcttatccggggattgcagaatttattgacagtattgaccaagagtctcttatcctgttcgatgaattt…	MKVINYGSNYEIYANDLKTYDKLPAQTYKVRFNPMSGFSLVVTDDFELKEPKVYGDRLAKIEKVLHTFKTINRSLGIILSGDKGIGKSLFTQILSQRAIEEDMPVILITEAYPGIAEFIDSIDQESLILFDEFEKVFNDRDGREPQEKLLSLFDGLSQRKRIYALTVNSLSRVNDFMLNRPGRFHYHLRFEYPDADEIRTYLQDKLDEAYYGEIDSVVKFSRRIKLNYDCLRAIALELSFGIPFGEAIADLNILNIENQYYTVTIQFEGGLQPVVINSRSLDLFGDRVSFGSRTKEDSIYFDVSFNSKDLTVGKDETIGISGKNVNVDVYLDDEDDEKYNDLTIKSIMFKQAQTNTYGYGNLV	363	41.68	hypothetical protein [Enterococcus phage EFDG1] YP_009218303.2	0	VOG0163	hypothetical protein [n=11]; putative ATPase [n=3]; putative ATPase or Zn metalloprotease [n=2]; AAA superfamily ATPase [n=2]; Phi92_gp221 [n=1]; gp41 [n=1]; Phi92_gp190 [n=1]; No annotation provided [n=1]; putative AAA superfamily ATPase [n=1]; AAA ATPase domain-containing protein [n=1];	4.1e-136	ATPase family associated with various cellular activities (AAA)	P-loop containing nucleoside triphosphate hydrolase (IPR027417), ATPase, AAA-type, core (IPR003959)			Phage protein	0	_
A2_095	structural protein	54423	54085	-	gtgaactatccaacacacgaaaaggtcgcagaaattacagtaggtactgacaaggtttacctatttccacgctatatgggcggaactgtagttgatgcactaacacaagctaatggctctgtcagaggtaaagaattaactttcttgcctgtgcatacaggtactgatagaacaacaggtatccgatacttaaatctacgtcaagctacttttattgactataagatggtagaggtacccgctacaattactaaattgtatttagctcctaaagatgaaactgaggaagctaaagaagctagagagtatacaattaaggaatactttgaaacacggtaa	MNYPTHEKVAEITVGTDKVYLFPRYMGGTVVDALTQANGSVRGKELTFLPVHTGTDRTTGIRYLNLRQATFIDYKMVEVPATITKLYLAPKDETEEAKEAREYTIKEYFETR	112	12.82	structural protein [Enterococcus phage phiEF24C] YP_001504328.1	2e-16								hypothetical protein	0	_
A2_096	hypothetical transmembrane protein	54825	54478	-	atgaacgattaccaagtaggtgacctagtattaagactgcaacgattggaagacaagctccaacatggagaactaactgagaagggcattaaacaggacaacacagaactgaataatgcagttagtgaattgaaggacatcgttaacagtcttgataaaaggttagctgttcatgaagagaaatattcacatcttacgtaccagattacaaaactggaagaaaccattgatgctctcgaaggtgtaaacgacaaagagtttgaccataaaagagacatcgtggaaaacatcttcatgattgttctcggtgcggttgtgacttacgtgttcagcatttttaaaccatag	MNDYQVGDLVLRLQRLEDKLQHGELTEKGIKQDNTELNNAVSELKDIVNSLDKRLAVHEEKYSHLTYQITKLEETIDALEGVNDKEFDHKRDIVENIFMIVLGAVVTYVFSIFKP	115	13.32	hypothetical protein [Enterococcus phage EFDG1] YP_009218305.1	7e-77	VOG4052	hypothetical protein [n=143]; gp191 [n=4]; No annotation provided [n=3]; hypothetical cyanophage protein [n=1]; ORF23 [n=1]; gp9 [n=1]; Orf25 [n=1]; DmcA [n=1]; Hypothetical-Protein [n=1]; gp67 [n=1]; gp172 [n=1];	1.5e-26					Phage protein	1	_
A2_097	hypothetical transmembrane protein	55122	54865	-	atgtaccgactagcatttattgctatgttattgctacagttgttcgtttactcagcatcctactatgtcacccgagctatacagtacaaaaaactgcaagcagatttaagtcctttggcatcgtataagtatcttttgatactatacggacttagtgttggtagcgtggttatgctcttcattgggctgtatactccaattatttaccttgtcggatgtattctgggcataggcggttacatgtggttttctaactga	MYRLAFIAMLLLQLFVYSASYYVTRAIQYKKLQADLSPLASYKYLLILYGLSVGSVVMLFIGLYTPIIYLVGCILGIGGYMWFSN	85	9.67	hypothetical protein [Enterococcus phage EFDG1] YP_009218306.1	4e-51	VOG8827	hypothetical protein [n=3]; membrane protein [n=1];	6.2e-47					Phage protein	3	_
A2_098	hypothetical lipoprotein	55241	55510	+	gtgaaggtacggaaaaaattattatacaaatcaatttttatcaccatctctgttatcatcatgatttgtgcaagcaagctgattgcagatgtgctaggcttagaacaacattttacagcaacaatgcttgtaggaggttctttgtgggcttggatagctagtattgtctttgattcttatgagaagaggaaaaagaaagataatctacagcaacagcttcatgaagcactgcgtgatttaaaagagataaaagcgttaatcaaaaaataa	MKVRKKLLYKSIFITISVIIMICASKLIADVLGLEQHFTATMLVGGSLWAWIASIVFDSYEKRKKKDNLQQQLHEALRDLKEIKALIKK	89	10.26	hypothetical protein [Enterococcus phage EFDG1] YP_009218307.2	5e-55	VOG8826	hypothetical protein [n=4];	6.2e-42					hypothetical protein	2	yes
A2_099	hypothetical protein	55765	55586	-	atgtcttcacacatgttcaatcgtactaaatctgacatcttacagcttacatgtgctgtagtaactattgcagaaccattagtaagaacaagtctagacaacggtcttccacatactgcacacatccgtgtagcacttgctatgcgtttatccccttttcgtatatttgtcgtcttttga	MSSHMFNRTKSDILQLTCAVVTIAEPLVRTSLDNGLPHTAHIRVALAMRLSPFRIFVVF	59	6.62	hypothetical protein EFV12PHI1_190 [Enterococcus phage EfV12-phi1] AYJ73460.1	2e-31								hypothetical protein	0	_
A2_100	hypothetical protein	55813	56241	+	atgagtatggcagaccgtattaaagaaaatgctgaacaaaagaaaatggaacgtacatccgaacaacgattacgtgacacatttaataatgcttctctcacgttaattaaccagttcatggctaaagttatggcaggttcaatagatatagatgacgttggggatttaacccgtctattccaaatctacatgcaaattaataatatcaatgcaggaatgcaagagggaactggtcaattacctgctcttagtgctacgcaaaaagatattattgcagataaggtaagcactgaaaaggctaccatagacggagaggaggaggaagttgtttcgttggaagagttagctaaattatcagacgaagaaattgataagatgctattggataaggaaatccaa…	MSMADRIKENAEQKKMERTSEQRLRDTFNNASLTLINQFMAKVMAGSIDIDDVGDLTRLFQIYMQINNINAGMQEGTGQLPALSATQKDIIADKVSTEKATIDGEEEEVVSLEELAKLSDEEIDKMLLDKEIQMNKENEATF	142	16.01	hypothetical protein [Enterococcus phage EFDG1] YP_009513906.1	2e-96	VOG0105	hypothetical protein [n=61]; No annotation provided [n=2]; ORF092 [n=1]; gp5 [n=1]; gp72 [n=1]; gp73 [n=1]; putative terminase [n=1]; gp3 [n=1]; putative terminase small subunit [n=1];	8.4e-51					Phage protein (ACLAME 1542)	0	_
A2_101	terminase large subunit	56241	58076	+	atgacaaataaagcacaacatattgctaaaatggcaaaagaaatgtatgggacggacaaaataacaactgcacagcttgcctacatcacagacatgttaactccgtccacatatttactaagaaaccactccgttcgtaatcatccgattacatttatgatttccggacgtgaccaacaaaaagcccaagcgcatagaccttggcaagtaaaaattattaatgaccaacatcgaacaaaggcagttattaaatcacggcaattagggctttcagaaatgggtgtaggaaccatgctacactttgcagatacacatagttatgatgcagttaagtgtttgtataccttcccaacaaatgaacaaatgactaaattcgtacaaacacgtcttgacccagta…	MTNKAQHIAKMAKEMYGTDKITTAQLAYITDMLTPSTYLLRNHSVRNHPITFMISGRDQQKAQAHRPWQVKIINDQHRTKAVIKSRQLGLSEMGVGTMLHFADTHSYDAVKCLYTFPTNEQMTKFVQTRLDPVLQRGYYSTIIDPEVDSLKAKKIRNSFLYFRSSSKPGAVEGVDIDYLSMDEYDRVPALAEASALESMSSSPYKIVTRWSTPSAPDVGIHALFEQSDQYWYLHKCDKCNHYNQMNYEDYVPEAPVERRGNILCVNPKGVDPIAKTVVDGSFQFVCQKCGEPLDRWYNGIWVPKYPDRTKNGLGIRGYMISQMNAVWVSADQLKTKELTSLSKQAFYNYTLGYPYADQKLTVNAGDVERNRRGDLPESPRDRGDYKFISVGIDWGNRHW…	611	69.43	terminase large subunit [Enterococcus phage EFDG1]YP_009218311.1	0	VOG0051	terminase large subunit [n=78]; terminase [n=13]; hypothetical protein [n=13]; putative terminase large subunit [n=9]; large terminase subunit [n=6]; putative large terminase [n=5]; No annotation provided [n=3]; putative large terminase subunit [n=3]; DNA packaging protein [n=3]; terminase large subunit A [n=3]; Ter [n=2]; putative terminase, large subunit [n=2]; putative terminase large subunit …	7.4e-185	Phage terminase large subunit (GpA)	Bacteriophage lambda, GpA (IPR008866)			hypothetical protein	0	_
A2_102	structural protein	58320	59165	+	atgaatgacaatcaagaataccaagctcttgttgataatcttcttagctctgtaccagaatttaaacctgtagaagctacagtcagtaagtcctttttagaaggtatgctaggcaagaagttagactacgggtacgttatatcagaaaatgaaaaattatcaaaagactattcacatattgtgaaggcttatggttttaactccttttatgacctatactgctatgctgatagttgtgattcactaaatgactatttaattaaaggcggtcaaaaagatttatcaaagttgaagccagttaaaagacgagtaatgagaaatggtaaaatgatgacgactactatctacgaagacagttccggagaagatgatgataaaaacccattagataaggacact…	MNDNQEYQALVDNLLSSVPEFKPVEATVSKSFLEGMLGKKLDYGYVISENEKLSKDYSHIVKAYGFNSFYDLYCYADSCDSLNDYLIKGGQKDLSKLKPVKRRVMRNGKMMTTTIYEDSSGEDDDKNPLDKDTQTEENVEPRNARDLSKTIIGDDHNGIDPKQIAKLKTEAGNLNGTFSTDCSSYLVLQGETGELGGVAGYRKEGSYLYLAFYQSDDLTSGVAYVAFTQLLLRARKLGLGAKIDATDDPLALELFKEYGLKKSGSCYIISKSSLLEALGEP	281	31.16	hypothetical protein [Enterococcus phage EFDG1] YP_009218313.1	0	VOG0107	hypothetical protein [n=65]; No annotation provided [n=2]; primosomal protein I [n=1]; virion component [n=1]; ORF039 [n=1]; DUF1376 domain-containing protein [n=1]; gp6 [n=1]; gpORF059 [n=1]; putative structural protein [n=1]; ORF040 [n=1]; gp62 [n=1]; gp75 [n=1];	4.9e-66					hypothetical protein	0	_	ISP, gp2, CCA65732.1
A2_103	hypothetical transmembrane protein	59162	59989	+	atgatttcaacttttgagttatttttaattttagccttctcaacaaccgtgtttatatgctataatctttttgtagctcaaacagtcaagacaatttttgatttgagaaaaaaggcacaagttgtgctaactgaaagagcaactgagctaacgaagaagttaacaaacatattgaaaggggatgtacaggagttgccagagaaagaaaacgtaattattaacgaacaaacactctctgacttgttagtcgaaaaagcaagcgatgccgactacaaattgttcattgagaaactgacagagattgtaaaggatttatattcaaattatcaatttcttcgtcaagacccacaacccgatgatttcatgtcaggttattttttagggttccaagtttttaga…	MISTFELFLILAFSTTVFICYNLFVAQTVKTIFDLRKKAQVVLTERATELTKKLTNILKGDVQELPEKENVIINEQTLSDLLVEKASDADYKLFIEKLTEIVKDLYSNYQFLRQDPQPDDFMSGYFLGFQVFREEYPVEYEYLFRLAIDRGLDDIKINKLFVEALQNGEVLPLGDAIVDPNLSGCSSILQAQEVRVNIVFAPKAYMERKEELIEEKTAEMEKQKKEQQELAIQKDNVVKSARLAEAVINELVDEVAEKHELQELVKQIKESMRYF	275	31.88	hypothetical protein [Enterococcus phage EFDG1] YP_009218314.2	0	VOG0108	hypothetical protein [n=66]; No annotation provided [n=1]; gp252 [n=1]; ORF057 [n=1]; gp77 [n=1]; gp8 [n=1]; putative membrane protein [n=1]; gp61 [n=1];	1.7e-54					hypothetical protein	1	_
A2_104	hypothetical protein	59990	60346	+	atggcaaaccctacaaccaaagtaacattaaaccaagcattaatcaaagaattgcgtgcacttcaaggaaaaagagagtccttgattgcaagtaatctacatgtaccagaacctcagtcagttatgattccaattcctaatgttttagtaacagatggtgacaaagaggtactaaaatttattaaaaacatcggtttaattagagctgataaatcttttgggttagatgtggcaattgaagcaggagaaaaagtaacccttacagatggacgttcttccactatcttggaatgtattttctattacacaggagatacaaaaattgatgaaattgagcaattcttagaacaaaactaa	MANPTTKVTLNQALIKELRALQGKRESLIASNLHVPEPQSVMIPIPNVLVTDGDKEVLKFIKNIGLIRADKSFGLDVAIEAGEKVTLTDGRSSTILECIFYYTGDTKIDEIEQFLEQN	118	13.08	hypothetical protein [Enterococcus phage EFDG1] YP_009218315.1	3e-80	VOG0109	hypothetical protein [n=51]; No annotation provided [n=2]; gp9 [n=1]; gp78 [n=1]; gp251 [n=1];	1.9e-23					hypothetical protein	0	_
A2_105	N-acetylmuramoyl-L-alanine amidase	60449	61705	+	atggcaggagaagtatttagtagtttgattacaagtgttaaccctaatttgatgaacgcaggtagtcgtaacggtattgctattgaccgaattattctacatcacaacgcaacaacaaataaagatgttgctatgaacacatggttattaggtggtagcgcaggtacatctgctcactatgaatgtacaccaacagagattattggatgtgtcggtgaacagtactcagcattccatgccggaggaactggtggcgcagatattcctaagatttctaaccctaaccaacgttcaatcggtattgaaaatgtaaattcaagcggtgctcctaactggtcaatagaccctcgtacagttacaaattgtgctcgattagtggcagatatttgtaaacgttat…	MAGEVFSSLITSVNPNLMNAGSRNGIAIDRIILHHNATTNKDVAMNTWLLGGSAGTSAHYECTPTEIIGCVGEQYSAFHAGGTGGADIPKISNPNQRSIGIENVNSSGAPNWSIDPRTVTNCARLVADICKRYGIPCDRQHVLGHNEVTATACPGGMNVDEVVRQAKQFMAGGNSSTATATRQAFFDVVNVNSGAFNVQGWFIPSKSTKGQSIWLYFMDKKTNKEIARFQGKRVVREDVKKVYPSNPNGADVGFNVDGATPQSLMGKDYYFLLRYNNDNKEELFVTDKVFKAPALVNRGCLDVIRGDKGQVTLHGWHLSSKRRNSDKHFLFIMDKKTNKEIVRFDVTKSSFKASPDIQKLYDGTIAQRTNCRFAFAHALDAKSPARGKDIYILSRYCSD…	418	45.76	N-acetylmuramoyl-L-alanine amidase [Enterococcus phage EFDG1] YP_009218316.1	0				N-acetylmuramoyl-L-alanine amidase	N-acetylmuramoyl-L-alanine amidase domain			Phage N-acetylmuramoyl-L-alanine amidase (EC 3.5.1.28)	0	_
A2_106	LysM domain containing protein	61863	62471	+	ttgaagaaaacgacaattgcaacattaggacttttaggactaggactatcattaggattgggagctaaagctcacgcagacgaaatccaagaaaatggacaaacttactggcaagtagaatccggagatacattatcagctattggtaatcgttacggaattgattttaacttaattcaccaagcaaactcagacaaagtttcagatgctaacttgatttatgttggagacaaactattattaccattaaacggtgaagttcaagctcctgtagctcaaccagtgcaagaagcaccagttgtagaacaagcgcttgtagtagaagaaacacctgtagttgaacaggcaccagttgttcaagaaccagtagaacaagctcctgccgttacatctaactca…	MKKTTIATLGLLGLGLSLGLGAKAHADEIQENGQTYWQVESGDTLSAIGNRYGIDFNLIHQANSDKVSDANLIYVGDKLLLPLNGEVQAPVAQPVQEAPVVEQALVVEETPVVEQAPVVQEPVEQAPAVTSNSAKEWIAQKESSGSYSATNGRYIGRYQLDASYLNGDYSPENQERVADAYVAGRYGSWENAQAFWLANGWY	202	21.88	hypothetical protein [Enterococcus phage EFDG1] YP_009218315.1	3e-80	VOG4615	hypothetical protein [n=42]; Tgl [n=5]; transglycosylase [n=5]; SceD-like transglycosylase [n=4]; peptidoglycan-binding LysM [n=3]; secreted LysM/SCP-PR1 domain protein [n=3]; immunodominant staphylococcal antigen A precursor [n=2]; putative transglycosylase [n=2]; putative transglycosylase IsaA [n=1]; ORF054 [n=1]; extracellular transglycosylase [n=1]; bidirectional terminator [n=1]; ORF051 [n=1…	2.6e-36	LysM domain				Aggregation promoting factor	0	_
A2_107	N-acetylmuramoyl-L-alanine amidase	62575	63519	+	atgagtaacattaacatggaaaccgcaattgcgaacatgtacgctctaaaagcacgaggtattacttactcaatgaactactcccgaacaggtgcagatggcacaggggattgctctggtactgtctatgattctttacgtaaggcaggggctagtgatgcaggttgggtacttaatacagatagtatgcacagttggctagaaaaaaatggttttaaactgattgcacaaaatcaggaatggtcagctaaacgtggagatattgttatctttggtaaaaaaggttcaagtggtggttccgcaggtcacgtggttatcttcattagtagtacacagattattcactgtacatggaaatcagcaacggctaacggtgtttacgtagataacgaagcaact…	MSNINMETAIANMYALKARGITYSMNYSRTGADGTGDCSGTVYDSLRKAGASDAGWVLNTDSMHSWLEKNGFKLIAQNQEWSAKRGDIVIFGKKGSSGGSAGHVVIFISSTQIIHCTWKSATANGVYVDNEATTCPYSMGWYVYRLNGGSTPPKPNTKKVKVLKHATNWSPSSKGAKMASFVKGGTFEVKQQRPISYSYSNQEYLIVNKGTVLGWVLSQDIEGGYGSDRVGGSKPKLPAGFTKEEATFINGNAPITTRKNKPSLSSPTATPLYPGQSVRYLGWKSAEGYIWIYATDGRYIPVRPVGKEAWGTFK	314	34.13	N-acetylmuramoyl-L-alanine amidase [Enterococcus phage EFDG1] YP_009218318.1	0	VOG4649	lysin [n=9]; putative lysin [n=8]; putative endolysin [n=4]; hypothetical protein [n=3]; ORF44 [n=1]; gp56 [n=1]; orf28 [n=1]; tail lysin [n=1]; endolysin [n=1];		Bacteriophage peptidoglycan hydrolase	Bacteriophage lysin (IPR008044), SH3-like domain, bacterial-type (IPR003646)			hypothetical protein	0	_
A2_108	hypothetical protein	63649	63993	+	gtggcatacttacaggacgatacatggcaagcagtaaaacagttagctaaacaaaacggttttgtaggagactggattctaattattcacctctactatgaaaacggtggaaacaatgtacaagttcatactgctatagataataaaaattaccgcatactacgaatcttagataacaaacaggttttattagttgatagagaaggaaacgttgctgtagaggactatgaagtagtcaatgacagtcagaaaggtttcttttatagtgatatgcacaaagtcgaactaacacttccggaaggttgtagcttcaacggtaaacaaagaataaaaatttatatatga	MAYLQDDTWQAVKQLAKQNGFVGDWILIIHLYYENGGNNVQVHTAIDNKNYRILRILDNKQVLLVDREGNVAVEDYEVVNDSQKGFFYSDMHKVELTLPEGCSFNGKQRIKIYI	114	13.24	hypothetical protein [Enterococcus phage EFDG1] YP_009218319.1	3e-78	VOG0113	hypothetical protein [n=62]; putative portal protein [n=3]; No annotation provided [n=2]; gp82 [n=2]; ORF121 [n=1]; gp13 [n=1]; gp11 [n=1];	4.2e-36					Phage protein (ACLAME 1545)	0	_
A2_109	portal protein	64010	65698	+	ttgccaaaatggttagataaagtgttgggtgtagaagaagatactgacatcgttaaaagcgaagaagtctaccaaaccttgcttaaagaaattcaagcacagccgttaacagaaacggtagagaaaggtatgaatggtaaaccagtagcatacatgcaacctataattggtgacatgtcagtaaaccccggatttaagacaaaaccttctattagaaattctcaggatttacacaaaatgttgaagaagtttggtaataatatcattcttaattcaattattaatacacggtcaaatcaggtatctatgtattgtaaacctgcaagaaactctgagacaggtgtaggttacgaggttcggctgaaagatattgaacaagagccatccacacatgacatt…	MPKWLDKVLGVEEDTDIVKSEEVYQTLLKEIQAQPLTETVEKGMNGKPVAYMQPIIGDMSVNPGFKTKPSIRNSQDLHKMLKKFGNNIILNSIINTRSNQVSMYCKPARNSETGVGYEVRLKDIEQEPSTHDIANIKRIESFLENTAVFKDQNRDNFTAFCKKMVRATYMYDQVNFEKVFDKDGNFIKFDTVDPTTIFLATNGKGKIIEKGERFVQVLDNRIVAKFNEREMAFAVRNPRADIEVGQYGYPELEIALKQFIAHENTETFNDRFFSHGGTTRGILHVKAGQQQSQQALDIFRREWRSSLSGINGSWQIPVVSAEDVKFVNMTPSANDMQFEKWLNYLINVISALYGIDPAEINFPNNGGATGSKGGSLNEGNSKEKMQASQNKGLQPLLRF…	562	62.99	portal protein [Enterococcus phage EFDG1] YP_009218320.2	0	VOG4556	portal protein [n=269]; putative portal protein [n=111]; hypothetical protein [n=32]; phage portal protein [n=20]; portal vertex protein [n=14]; phage portal protein, HK97 family [n=11]; putative phage portal protein [n=7]; gp4 [n=7]; gp11 [n=7]; gp12 [n=4]; gp10 [n=4]; head portal protein [n=4]; No annotation provided [n=4]; putative head portal protein [n=3]; gp34 [n=3]; capsid packaging protei…	7.1e-102	Phage portal protein	Bacteriophage/Gene transfer agent portal protein (IPR006944)			Phage protein (ACLAME 958)	0	_	ISP, gp8, CCA65739.1
A2_110	prohead protease	65798	66586	+	atgcaagagaagtataatattttcgttcccattgacgtagcaggttccgtagagaaatctgaacaggcaaacgatggtgaatggtacgtacagggttatgctacaacgcctgaccttgacttgcaaggagacattattttaccacagggaattgacatttcttactttgttactaaagggtgggtaaactacgaacataaacaagatgcagaatacattattggtgtaccaactgacaactgttatgtagaccttaataaaggtttgttcgtggaagctaaacttatgaaagaaagcaagtatgctcaatcaatgtggcagttagctaataccattcaaaaatcaggaatctcacgtcagttaggtttctcaattgaaggggcagttacaagtcgaaat…	MQEKYNIFVPIDVAGSVEKSEQANDGEWYVQGYATTPDLDLQGDIILPQGIDISYFVTKGWVNYEHKQDAEYIIGVPTDNCYVDLNKGLFVEAKLMKESKYAQSMWQLANTIQKSGISRQLGFSIEGAVTSRNARDNRIIEGVAIRNVALTTHPANPQATWETLVKSWTTGYGITPETQTDAGALRREMFKEDITNLTYAVKTVAKLYGKKPEDKEFILREVAKSFDQETSEPELSAFMLQLTRGVSLQEANNFIESRKELK	262	29.56	prohead protease [Enterococcus phage EFDG1] YP_009218321.1	0	VOG4568	hypothetical protein [n=55]; putative prohead protease [n=51]; prohead protease [n=50]; coat protein [n=28]; protease [n=26]; capsid maturation protease [n=24]; putative protease [n=21]; head maturation protease [n=15]; putative phage prohead protease [n=10]; phage prohead protease protein [n=6]; putative ClpP protease [n=6]; putative head protease [n=5]; gp5 [n=4]; No annotation provided [n=4]; …	1.2e-43					Phage major capsid protein	0	_
A2_111	putative head saffolding protein	66586	67596	+	gtgtctaaaacaattaatgacattatcgaagatttcgattcaaaagtgaatgtacaggaagtatctaaatctattgaagatgaaaatgtagagcctgtacaggaagaacaaattgaaacaccagaagctgttgaagaaggtgtagaaaatgacaagccggaagaacagcctgttgaagctgaggaagttaaagaggatgttgaaccagaatccgaacctattgaatcagatgaaaaaccagaaacagaatccgaagtcgcagaagaagctactgaaccagaagtggaaaaagtagaaaaatctgataaagaatccgataaagaagatgaggaaaaaaaatcttctgatgatgaggacgacaaagaggataaaaaggataagaaaaataaaaaagctgac…	MSKTINDIIEDFDSKVNVQEVSKSIEDENVEPVQEEQIETPEAVEEGVENDKPEEQPVEAEEVKEDVEPESEPIESDEKPETESEVAEEATEPEVEKVEKSDKESDKEDEEKKSSDDEDDKEDKKDKKNKKADKEDKDEKDKDKEDVKKSDESEDVENVEKSAISSQDIVGGFEVVFKNMANLFETQKSLTDTIAELKSEIVSLRESHTQAITMNTEDVNKSILVDKVDGVSVEGKAVGFVSKSVDVEADVTSEQEDVVEVVVEGAEQEEAPAKSDEEQLFDSVRGIRDDLMSTYTRVASNGQAPRGELEEIRQLWGRIKSQDELARAQAFIDKYK	336	37.78	hypothetical protein [Enterococcus phage EFDG1] YP_009218323.1	0	VOG0114	hypothetical protein [n=34]; No annotation provided [n=2]; head scaffolding protein [n=1]; gp3.3 [n=1]; gp85 [n=1]; gp17 [n=1]; ORF028 [n=1];	1.7e-70					hypothetical protein	0	_
A2_112	major capsid protein	67719	69140	+	atgaaaggtgatttatatataatgccagaagacaaaaaacaagaagctaaattaaatcccgttcaggaacaagtaatcaaaggatttacaactggttatggtattactcctgacacgcaaactgatgcggcggctttaagacgagaatttctagatgaccaaattactatgcttacatgggcagaaggagatttgtcattctatcgtgacatcacaaaacgccctgctacatctacagtagctaaatatgacgtatacctagcacacggtaaagtaggacatacacgtttcgttcgtgaaatcggtgtagctccaatttctgacccaagcttacgtcaaaaaactgttaacatgaaatacgtttctgatactaagaacatgagtatcgcaactggttta…	MKGDLYIMPEDKKQEAKLNPVQEQVIKGFTTGYGITPDTQTDAAALRREFLDDQITMLTWAEGDLSFYRDITKRPATSTVAKYDVYLAHGKVGHTRFVREIGVAPISDPSLRQKTVNMKYVSDTKNMSIATGLVNNIEDPMQILTDDAISVVAKTIEWASFYGDADLSENPDKDSGLEFDGLVKLIDQHNVIDAKGESLTEALLNQASVLIGKGYGTPTDAYMPIGVQADFVNQQLDKQVQVIRDNGQNVTMGFNVQGFNSARGFIKLHGSTVMELEQILDEYQMVSPNAPQKATVQATVETGKKGTFRPEDIATPAEYKVVVVSDDAESAPSDVATATIANATDGVKLAITINSMYQARPQYVAIYRKGHQTGLFYQIARVPASKAENNVITFYDLNQ…	473	52.17	major capsid protein [Enterococcus phage EFDG1] YP_009218324.2	0	VOG0061	major capsid protein [n=25]; putative major capsid protein [n=11]; major capsid protein precursor [n=10]; capsid protein [n=8]; putative capsid protein [n=7]; hypothetical protein [n=5]; major capsid precursor [n=3]; putative major capsid precursor [n=2]; putative major structural protein [n=2]; major structural protein [n=2]; Mcp [n=1]; Cps [n=1]; No annotation provided [n=1]; capsid protein pre…	1.1e-228					Phage major capsid protein	1	_	ISP, gp11, CCA65742.1
A2_113	hypothetical protein	69238	69489	+	atgttaaaatctacagtattacaaaataaaaaagtggcaacatcttttggagaagctgaatttaaccatttaggagaaagtcataacttgccagaggaacatcaaaaagctttagctgaaaaggtgccttacttgacacacattcctgataagaaagaaaaacctaaagaggaaaaagaagtaaaagaagaaaaaccaaaagctaaaaaagcacctgctaaagctaaaacagccaaaaaagataaagagtag	MLKSTVLQNKKVATSFGEAEFNHLGESHNLPEEHQKALAEKVPYLTHIPDKKEKPKEEKEVKEEKPKAKKAPAKAKTAKKDKE	83	9.42	hypothetical protein [Enterococcus phage EFDG1] YP_009513907.1	6e-49	VOG0115	hypothetical protein [n=65]; No annotation provided [n=3]; putative lipoprotein [n=3]; ORF138 [n=1]; gp16 [n=1]; gp89 [n=1]; gp87 [n=1]; gp18 [n=1];	5.3e-25					hypothetical protein	0	_
A2_114	structural protein	69501	70397	+	atgtacccagattacggttatggtgatggtggaaaccaagatgtataccaaccatatgcacatggtaacccaaaacatattgacattgcagacctagataagattactcctgctgattacggttggactcccgacacgttaaaggcttatatgtttggggtagctgtagttaaccctgaaacaggtgaaccattaggagatacattctatgagcatgtaattgacacagcaattgctaaagctgaaaagaaactggatattgcgattttacctcgtttaattcaaggggaacatcacgatttccaccaatctgactttaactcttacttatacacgcatgtatttaaacgaccactaattcaagctgaaaagctacaattagaaattaatggacgagga…	MYPDYGYGDGGNQDVYQPYAHGNPKHIDIADLDKITPADYGWTPDTLKAYMFGVAVVNPETGEPLGDTFYEHVIDTAIAKAEKKLDIAILPRLIQGEHHDFHQSDFNSYLYTHVFKRPLIQAEKLQLEINGRGIYRYPANWWKVYTLAGHIQMYPTAMMQTGTQFAYDFAFSGYPQLAGMPPSSGQVDAPQMIHIDYVAGMLPRKNRGYNAEWECPADLEQLVIKYAIKEIFQQWGRLIIGAGIAGKSLSIDGVTESIQTTQSAMYGGASADIKQIDEDIDRLERDLASYFGMNLGII	298	33.44	hypothetical protein [Enterococcus phage EFDG1] YP_009218327.1	0	VOG0064	hypothetical protein [n=65]; putative structural protein [n=5]; gp6.3 [n=1]; gp17 [n=1]; ORF032 [n=1]; gp90 [n=1]; No annotation provided [n=1]; gp19 [n=1]; gp88 [n=1];	1e-138					Phage protein (ACLAME 1249)	0	_	ISP, gp13, CCA65744.1
A2_115	putative structural protein	70411	71283	+	atggctaatgaaccaacacgtttcagcagttcaggttctacaggtaaccctaagcaatacatgaatgtaagtagactagagtttgaaacaaaaggtatggatacctttgtaatgaaccgtggtataaacattctgtgggaacgagcttggctttgtacatgccgaaatccgatgactcttgctcctgactctaattgccctatttgtaggggtagaggtattgcatatcaacctgctgttaaggatataatgattattcaaagtcaagaaaaaggtgtatcaaaccaagatttggggttgttcgattctggtacagctattggtacaactccaattgactctaaaattactttccgagacagaattactgtcccagatgtggaaatataccaaagtttc…	MANEPTRFSSSGSTGNPKQYMNVSRLEFETKGMDTFVMNRGINILWERAWLCTCRNPMTLAPDSNCPICRGRGIAYQPAVKDIMIIQSQEKGVSNQDLGLFDSGTAIGTTPIDSKITFRDRITVPDVEIYQSFIFNVNSRRLETGMFLSYDVKRLEDVYGDKGQVLVEGKDFTMDYSTNTFYPKQHLLNTNISINMAVTLRYLVIDLLKESRYQYTKFGVKEPLFENLPRKLLLKREDIFVDSEPFVLEVDTKSRLEALEKEKEVTESKMVDPKRTGSSAGGFFGGKLNG	290	32.94	hypothetical protein [Enterococcus phage EFDG1] YP_009218328.1	0	VOG0065	hypothetical protein [n=77]; capsid protein [n=4]; ORF034 [n=2]; putative structural protein [n=2]; No annotation provided [n=2]; structural protein [n=1]; gp6.4 [n=1]; gp89 [n=1]; conserved phage protein [n=1]; Zn ribbon [n=1]; gp91 [n=1]; virion component [n=1]; gp20 [n=1]; gp18 [n=1];	2.1e-106					Phage protein (ACLAME 1251)	0	_
A2_116	hypothetical protein	71276	71899	+	atggctaagaaaggacaacgacctgcactgttcaccagtcctaaagaaatgttaggtaatctgacacgagcaatggtagatgagattctatctgatgcacaagaccaagcgttacgtgcaggtgccgatgtccaaagaatgcctaattatttacaggtaacagaatcaagaatggctaagagcggtgtaattgatttaaaaccgttcttcgctcgttctagtaagaagaagtacaacaaaaaaggtgaatggtacttatatattcctattcaaattaagacaagaaagatgtctagaagattgtatgacgatttaaggtcttttcctacaaatggtcgtcccgtaacagttaagatggactatctttatgatagaagaaaacaaagtcctgctgtacaa…	MAKKGQRPALFTSPKEMLGNLTRAMVDEILSDAQDQALRAGADVQRMPNYLQVTESRMAKSGVIDLKPFFARSSKKKYNKKGEWYLYIPIQIKTRKMSRRLYDDLRSFPTNGRPVTVKMDYLYDRRKQSPAVQSINYSPKSKNVTIIPREWGEGTRNTYVTFRTVNANSPANSWIINRSKVNSDDMSKTMLANIDRLMKWKLKNLGG	207	23.85	hypothetical protein [Enterococcus phage EFDG1] YP_009218329.1	2e-150	VOG0116	hypothetical protein [n=70]; No annotation provided [n=2]; gp92 [n=1]; ORF055 [n=1]; gp7.1 [n=1]; gp19 [n=1]; gp21 [n=1]; gp90 [n=1];	1.3e-76					Phage protein (ACLAME 1247)	0	_
A2_117	structural protein	71903	72748	+	atgataccaagtttagacacttacttgtataaagaatttgaagaaagactgagaattatcttagaagagtgctatattatagacgaagctttgaaggagatagattcccaagctttagagacatttaaaaatacttattgttcaattgacggtaaggctccaaagaaagaaatcgaaatgtcgtattctttcccacaggagaagcagaattttaatgctcgttatgtgattacactaggtgggagtgatgaggagaataagtcaatgggtggtgtacagggaggctatacttaccgagaaggtgatatagttaatgaagctgttcaacttgtccgtaatggaaaagatttaattatgaacacaacaaagcctgtagctgattttttgaatagcccagac…	MIPSLDTYLYKEFEERLRIILEECYIIDEALKEIDSQALETFKNTYCSIDGKAPKKEIEMSYSFPQEKQNFNARYVITLGGSDEENKSMGGVQGGYTYREGDIVNEAVQLVRNGKDLIMNTTKPVADFLNSPDISFSESDHFRIENNKPVFDYSGNEHLEGKSFNIVYTVKESDEDVAGVYKGYQSSDTVNIVGISTNMDTARCLDAIARLILITMRDSLDEKTGYMLQTLHFGDMQPVIESGETVVFGRPCTIGYKVTNSISFDLNRQIREIITKRRMKA	281	31.92	hypothetical protein [Enterococcus phage EFDG1] YP_009218330.1	0	VOG0117	hypothetical protein [n=73]; gp7.2 [n=1]; gp93 [n=1]; gp20 [n=1]; gp22 [n=1]; gp91 [n=1]; No annotation provided [n=1]; ORF037 [n=1]; baseplate hub assembly protein [n=1];	1.6e-102					Phage protein (ACLAME 1255)	0	_	ISP. gp16, CCA65747.1
A2_118	hypothetical protein	72748	72987	+	atggcaaaagaaacaacaaagactaaacaagagagtccaaaggaacaacctaaaaaggttccaaagcctaaagggtacgttcatgtagatacatttttgggctatgcacaagtactttacggattgagtaagtatcaagtagcaggcttcaaagcattcatggcagggagagagtatcagcacgatgatgccgactttgttccgtttttggaaaagtatataggaaaggaagttaaataa	MAKETTKTKQESPKEQPKKVPKPKGYVHVDTFLGYAQVLYGLSKYQVAGFKAFMAGREYQHDDADFVPFLEKYIGKEVK	79	9.06	hypothetical protein [Enterococcus phage EFDG1] YP_009218331.2	1e-49	VOG0066	hypothetical protein [n=69]; No annotation provided [n=4]; gp21 [n=1]; gp92 [n=1]; gp8.1 [n=1]; ORF185 [n=1]; gp94 [n=1]; gp23 [n=1];	5.4e-29					Phage protein	0	_
A2_119	tail sheath protein	72991	74700	+	atggctgtagaacaattcccaagaaaaaaagtgtcccgtccacatactgaaattactgtagatacttctggtatcggtggtgcatctaacagttctgaaaaaacattaatgttagtaggttctgctaaaggtggtaaaccaaatacagtttatcgtttccgtaactaccaacaagctaaagctacattacgtagtggtgagctattggatgctattgaattagcatggaacgcttctgatgtgaacactgcatccgcaggtgacattttagcattgcgtgtagaaaatgctactaacgcaacaatcaaaaaaggtggtttaaccatcgcatctactatttatggtttagatgcaaacgaaatgcaagttgctttggaagacaatagtttaacaaatact…	MAVEQFPRKKVSRPHTEITVDTSGIGGASNSSEKTLMLVGSAKGGKPNTVYRFRNYQQAKATLRSGELLDAIELAWNASDVNTASAGDILALRVENATNATIKKGGLTIASTIYGLDANEMQVALEDNSLTNTKRLTIAFAKDGYNKVFDNLGKIFSIKYKGEQAQASFSITEDNVTKKANKLILSAGAEVEDQTPVMEYSLGQGVYSDTNVLVSAINSLPDWEAKLFPIGDKNVPTETFDKVEKADVKTGEKYVEALGGDIAKQLEYNDYVTVEIDRATPIQDFALTNLSGGTDGTIPESWADKFPLLANEGGYYLVPLTDKQAVHSEALAFVKDRTDNGDPMRIVVGGGTNETVEESIARATNLRDPRASVVGFSGTRKMDDGRLLKLPGYMMASQI…	569	62.13	tail sheath protein [Enterococcus phage EFDG1] YP_009218332.1	0	VOG0067	tail sheath protein [n=38]; hypothetical protein [n=17]; putative tail sheath protein [n=15]; major tail sheath protein [n=5]; putative major tail sheath protein [n=4]; tail sheath [n=4]; major tail sheath [n=4]; Tsp [n=3]; gp126 [n=3]; gp122 [n=3]; gp127 [n=2]; gp123 [n=2]; gp120 [n=2]; tail sheath protein precursor [n=2]; gp125 [n=2]; putative structural phage tail sheath protein [n=2]; putativ…	2.1e-236					Phage tail sheath protein	0	_	ISP, gp18, CCA65749.1
A2_120	tail tube protein	74766	75188	+	atggctagcgttggaaatcaaacagtccacacaggtaacacagtttacttgatgattggtaacaaaattatcggacgtgcacaatctgcatctggtgaacgtcaatatggtacacaaggtgtatacgaaatcggtagtattatgccacaagaacacgtatacttgaaatatgaaggtacaatcaaccttgaacgtatgcgtatgaagaaagaagacttagcaagcttaggtattactgctctaggtgaagatattcttcaacgtgacattatcgacatcgtaatgatggataacttgactaaagaaatcgttgttgcttaccgtggatgctctgctgtatcttacagtgaatcattcacagctaacgaaatcactagtgagtccactcagttcacgtac…	MASVGNQTVHTGNTVYLMIGNKIIGRAQSASGERQYGTQGVYEIGSIMPQEHVYLKYEGTINLERMRMKKEDLASLGITALGEDILQRDIIDIVMMDNLTKEIVVAYRGCSAVSYSESFTANEITSESTQFTYLTSAKVK	140	15.49	tail tube protein [Enterococcus phage EFDG1] YP_009218333.1	1e-97	VOG0068	hypothetical protein [n=31]; tail tube subunit [n=8]; structural protein [n=6]; putative structural protein [n=6]; putative tail protein [n=5]; TmpA [n=4]; portal protein [n=3]; tail tube [n=3]; tail tube protein [n=3]; capsid protein [n=3]; putative tail tube protein [n=2]; ORF106 [n=1]; gp96 [n=1]; tail protein [n=1]; gp25 [n=1]; No annotation provided [n=1]; gp23 [n=1]; gp94 [n=1]; truncated c…	5.1e-67					Phage protein (ACLAME 1256)	0	_	ISP, gp19, CCA65750.1
A2_121	tail assembly chaperone protein	75444	75917	+	atgactgaaaaagaaaacaaggttgatttccctcagcttaacatgactcgtgaacagcttatcgaaaagattaaccgtggggaaaatctaacagacgaagaaattaatttgttaaaatatcataatgcagaagcagagcataaagaacttaaccgaattattccgggagttaacaatgtattctcaaaacattatgatttaaaagagtttggtatggaatttgatattaaaattaaagcaccaaacgtggtacaacaaggtaaaattcaagcaatgcgtgaggcttacttagaaggtatgggtatggcagtaagtaactttattttccaatgctaccatacactagctactatccgtgtttgtggtgtagaagtacctaaagagctagaaaaagatgaa…	MTEKENKVDFPQLNMTREQLIEKINRGENLTDEEINLLKYHNAEAEHKELNRIIPGVNNVFSKHYDLKEFGMEFDIKIKAPNVVQQGKIQAMREAYLEGMGMAVSNFIFQCYHTLATIRVCGVEVPKELEKDEDIYNIYVLNIIGKDFAEWLNSFRY	157	18.41	tail assembly chaperone [Bacillus phage DIGNKC]	2e-112	VOG0069	hypothetical protein [n=65]; tail assembly chaperone [n=7]; gp26 [n=1]; putative tapemeasure chaperone protein [n=1]; No annotation provided [n=1]; gp27 [n=1]; gp95 [n=1]; gp97 [n=1]; ORF229 [n=1]; putative tape measure chaperone protein [n=1];	8.7e-52					Phage host specificity protein (ACLAME 1252)	0	_
A2_122	tail assembly chaperone protein	75973	76566	+	atgtgggctattatgaaaaaatttaatgtattacctagtgaccctgcatggcaaaatctaactcatgagcaagtagaatggattttgtataacatggaaagagatgttgaagaagaacaacgcagagctaaaggtcttgctcttgaaggtgaatacgaagacttggatgcttcttggtatgatgtacctcatgaagagtttaaccctgtacgtgaaggtcatgatgaagctgagattgctcgtaagcttaatgaaatcactacagaagaggacatggctaaacttaaagctcgttgggaagctagtcaggaagtcgatgcaatccgtgccgaaggtggtacaacgattgaggaagacacaatcaatgaacttattgctaacaatgtacagaaagctatt…	MWAIMKKFNVLPSDPAWQNLTHEQVEWILYNMERDVEEEQRRAKGLALEGEYEDLDASWYDVPHEEFNPVREGHDEAEIARKLNEITTEEDMAKLKARWEASQEVDAIRAEGGTTIEEDTINELIANNVQKAIEEAKRIEKHGGNKWGDKTPIELEEERKNLEFKSQLKQDDIQDAIALFNGEKDIEPTSVDDDFVI	197	22.87	tail assembly chaperone protein [Bacillus phage Eldridge], YP_009274777.1	1e-20	VOG0118	hypothetical protein [n=49]; tail assembly chaperone [n=7]; putative RNA polymerase [n=5]; tail morphogenetic protein [n=4]; TmpB [n=4]; tail assembly chaperone protein [n=2]; No annotation provided [n=2]; gp181 [n=1]; tail protein [n=1]; gp98 [n=1]; gp11.1 [n=1]; gp96 [n=1]; gp27 [n=1]; RNA polymerase [n=1]; gp182 [n=1]; gp28 [n=1]; putative structural protein [n=1]; ORF081 [n=1];	1e-44					Phage protein (ACLAME 1546)	0	_
A2_123	tail length tape-measure protein	76614	80270	+	atggctaacaactatcggttttacgttgatgcaatgactggggatgccattgcaaaattagaagaagttaataagttgatggataaaattgactctaagagtgcaaaaggtacccagaagtttttccatacaactcaaagagaaatagacgaagcagtagccgatatgcaacgtttaattcgaatgaaaaaggaactagataagaacttcgaaaaacaaagttctatggcagaagctacaggtagcatgacagattttaaacgtgcacgtgcaaacctagaacagttacaaagtgagttccaaaaaacacaaaacgagttccaaaagttagcaagcatgaaagctaacccgaactttacgaataaaacagctttgaaagaacaaagagcttacagagaa…	MANNYRFYVDAMTGDAIAKLEEVNKLMDKIDSKSAKGTQKFFHTTQREIDEAVADMQRLIRMKKELDKNFEKQSSMAEATGSMTDFKRARANLEQLQSEFQKTQNEFQKLASMKANPNFTNKTALKEQRAYREELTEQEKALQAIKKAQQELNRVNSRVNHRAHQATSTGRMTYNQSESMKKDLGGVGLYSDTQRENKERQAQLRDQYRRRQEELSQVRSDTNLDRQVRKNRETSILEEIKGIEQEIEARKKFNQTLNDTIENLKSKTEQLNNSNVKVEADRNSTAGVIASRAPSIAIAGLGSAVAAIGGLYAKGATANAGMRDSTISLGQRTGNGDFRAIRKEAQMMGIEKQLGYKGADMLQFQEDALSNIGFTNKEDLTANTRALAEGSRAVPVDSE…	1218	129.76	tail length tape-measure protein [Enterococcus phage EFDG1] YP_009218336.1	0	VOG6307	hypothetical protein [n=3]; SLT-domain containing protein [n=1]; DNA transfer protein [n=1]; TmpC [n=1]; lytic transglycosylase [n=1]; putative tail lysin [n=1];	1.6e-26	Transglycosylase SLT domain	Lysozyme-like domain superfamily (IPR023346)			hypothetical protein	0	_	ISP. gp26, CCA65757.1
A2_124	putative tail lysin	80320	82836	+	atggcggtagaattacgttatcctagatttaacctagcgttttatacagaaaaagacgaatatcatattacgtatgatgcacagacaggtgaatctaatacttctgtagtaaacaaagataatgattcggaagtttctaataactttatgatagaatccgttatcagtttaacaacaaaaaattcaatggaagatgacagtgctgtcttttcttttgttctagccggagatgtatactgggatagaattttaaaagccaatgatgcagttgtattacggctttaccctgatataaccagtgacctacctgttaacccagttttattagttgggttaatctcagaagtacgacttgaaggagactatggggagaactctaagatgtatcgtattacaggt…	MAVELRYPRFNLAFYTEKDEYHITYDAQTGESNTSVVNKDNDSEVSNNFMIESVISLTTKNSMEDDSAVFSFVLAGDVYWDRILKANDAVVLRLYPDITSDLPVNPVLLVGLISEVRLEGDYGENSKMYRITGQSFAKALMQFDLGVIQEVSVVLTDIGWLPDDAQEGVKMTGRSASQLVEGMMNRFLQYMKFDFNGEGLERFLEWELDSWTEAERLIDNTPYINYEGSLKQLLDDITAKPFNELFFDATPGNKCRMIMRRTPFDKADWENLTTYTVTSKEVISESVATNDTEAYSIFNISINNLYGTDSMMLGSKPQVFPALVNKYGYKKLEVDNKYLQGAIVDNSDNADSADTNTDGDTETNEDTTTERRTTRKKDTNESSAFDTTYGTVMNYLRGY…	838	94.25	putative tail lysin [Enterococcus phage EfsSzw-1], QAX97580.1	0	VOG4613	putative tail lysin [n=19]; tail lysin [n=15]; hypothetical protein [n=11]; tail lysin 1 [n=8]; putative tail lysin 1 [n=8]; TmpD [n=4]; secretory antigen SsaA-like protein [n=3]; tail protein [n=2]; putative tail protein [n=1]; gp100 [n=1]; gp12.1 [n=1]; gp29 [n=1]; gp30 [n=1]; ORF007 [n=1]; tail lysin-like protein [n=1]; putative N-acetylmuramoyl-L-alanine amidase [n=1]; gp98 [n=1]; amidase [n=…		NlpC/P60 family	Endopeptidase, NLPC/P60 domain			hypothetical protein	0	_
A2_125	tail fiber	82935	89531	+	ttggcaggaggacgtagatttcaggcagggttaggttccgaacataaaagattatacaaagaaggacaacaaattaatactttgttactagcccaagttatccaagttaattataaatacaatacagttgatttactagcattacagcataaagaagttttccaaaactcctatgccaatgaaggtagattttctgctcgtttaccaatggaatttggtggacgaaaccttgcaggacaaccatatggtcaagtaaaccctattgccgttggtactgttgtcctagtaggttttattaactctgataaagacatgccgattgttattagtgtatacaataacaacgatgtaaataaacaattatcccgtacacgttttgctaatgcagaccctacagat…	MAGGRRFQAGLGSEHKRLYKEGQQINTLLLAQVIQVNYKYNTVDLLALQHKEVFQNSYANEGRFSARLPMEFGGRNLAGQPYGQVNPIAVGTVVLVGFINSDKDMPIVISVYNNNDVNKQLSRTRFANADPTDMALAGQMYQKFSLYPSLTYDSIDGDGNRVVTFSGKSFIAFDTKDMQNSPMTDASYGSRYEDLGTSYYNDGELIEPMKGRAPNVLFKHQGILDDDNKPDTHNFMIHINPDGTYRTSMMDTEQDWRTMFEMTPEGKIRLRRQGDTVRLNDGFEIGELGINEEGIVYLRNGDMDLEVREDGIYSQGKLITENINLDDIYEKLANVTFEINKTNESLQILTEKSELQDGKIVNLETEITIVAGKVESKVSATEVQDMIDSSIVDMTDAIK…	2198	243.27	glycerophosphoryl diester phosphodiesterase [Enterococcus phage EFDG1] YP_009218338.2	0	VOG5173	putative tail fiber [n=7]; tail fiber protein [n=6]; minor tail protein [n=4]; hypothetical protein [n=3]; tail fiber [n=2]; putative minor structural protein 2 [n=1]; putative tail structure protein [n=1]; putative tail fiber protein [n=1]; putative minor structural protein II [n=1]; minor structural protein [n=1]; gp31 [n=1]; putative tail fiber 1 [n=1]; putative minor structural protein [n=1];…			Galactose-binding-like domain superfamily (IPR008979)			hypothetical protein	0	_
A2_126	capsid and scaffold protein	89620	92031	+	atggctttaagcggtagtacatacacagcttttgcacggcataggcttgtgttagaatggagagcctcccagaatgttgcgggcaactactctgatgtaagtatttggttatacttgcagtctatggattcctatggtgctttatatgctcctgctgttggacaagcacaggtaacagctaatggagttaagcaaaccgaaaatgcaacatcacaattgaatgcttatcagaaaaaactattgctagccaaagtttggcgtgtaaatcataacgcagatggtagcaagtctttttctatatctgctagttactttgtaaacgtaacctattcaggtgtttactacggaacaatctcgataccgtcattctcggtttcattaaataaaattccacgtaaa…	MALSGSTYTAFARHRLVLEWRASQNVAGNYSDVSIWLYLQSMDSYGALYAPAVGQAQVTANGVKQTENATSQLNAYQKKLLLAKVWRVNHNADGSKSFSISASYFVNVTYSGVYYGTISIPSFSVSLNKIPRKSSLNPVPDLNIPNKLGVSITRQSSSFTHSLTVWVANRTNPTLDNDSHWVYLNSIENVGTSGTFTFSVANFTEMFKRMGTSTEWVGKVKLWTNGLSESVPSQQRTFRIKPPMNAQASGGKLKVKAGEKITVSLSNFQSDGNFKYTGVFDYRGVSIPVATNVHANSMTLTLTQANVDSILKESPDDAGTWGQVRVTSYYNGVQYRTPWTGQHIDCTIPKEDYLPVINGTPTYTDLSAEATNVTGSNQVALQSKSNIRVTIPANFATGQ…	803	87.95	capsid and scaffold protein [Enterococcus phage EFDG1] YP_009218339.1	0	VOG0647	putative minor structural protein [n=16]; hypothetical protein [n=15]; minor tail protein [n=10]; minor structural protein [n=7]; structural protein [n=5]; putative minor structural protein 2 [n=3]; tail protein [n=2]; putative tail protein [n=2]; putative minor tail protein [n=2]; No annotation provided [n=1]; DUF859 domain protein [n=1]; minor structural protein 2 [n=1]; holin family protein [n…	5.7e-217	Siphovirus protein of unknown function (DUF859)	Putative viral structural protein (DUF859) (IPR008577)			hypothetical protein	0	_
A2_127	hypothetical protein	92046	92774	+	atgaaaatatacgtagcagttgacgaatataacgtattgactggatggagtagtagttacgaagaaaatctaattgagacagagattgacgaaaatcacccacttattgtctctaatgatttttttggtaattataaactcatagacggtaaattagttaaagatacatctattgaattgttaaatttaaaagacatgttaaaggtagaattagaccaacaatgctcagaagctattattagcggttttagctacccattaacggatacagaaacacttcacgtctcttattcacgaaataaacaacaatactttgaagagattaagtctcttttcgaacgtaaaattgttactcgtattaactgggagtttactactgatgatggagctactattact…	MKIYVAVDEYNVLTGWSSSYEENLIETEIDENHPLIVSNDFFGNYKLIDGKLVKDTSIELLNLKDMLKVELDQQCSEAIISGFSYPLTDTETLHVSYSRNKQQYFEEIKSLFERKIVTRINWEFTTDDGATITKELNEIEFLTLYTFASLVKTAKMTKLKEKLYPLVDKQTNKEDLLSITWDSIPDEPLPEKPVIDLNGDGEISQEEFDALVKENKELKQKVEFNELALMDAINMLSSMITG	242	27.88	hypothetical protein [Enterococcus phage EFDG1] YP_009218340.2	1e-166	VOG7230	hypothetical protein [n=5]; No annotation provided [n=1];	3e-103					hypothetical protein	0	_
A2_128	hypothetical protein	92793	92939	+	atgtatccacacttagcaatgctctatgcaacgtatgtcatgaaagaccctaaaacatggacgatggacaaagttcctgctatgattcgagaagatgtacaaagaattgtagatgaaatgacaaaaaaagaacaagcacccgagtag	MYPHLAMLYATYVMKDPKTWTMDKVPAMIREDVQRIVDEMTKKEQAPE	48	5.73	hypothetical protein [Enterococcus phage EFDG1] YP_009218341.1	1e-25	VOG8825	hypothetical protein [n=4];	6.9e-33					hypothetical protein	0	_
A2_129	structural protein	93094	93795	+	gtgggacaatcagatggaatgggtggaacattaaaaagaattgctattcaagttggagacgacccaaacacaggttggtatagatttcaagttaacccaactcaatataaatacagcaaaccacaccgtgtaacaatctttaaaacaaagtctaacattatcactgaggactttggtaaagatattgagaccattcaattctccggtacaactggatttagaaaagactctagaggaatgaacggtgctgatagattaagagaactatctaatttgatagatgattatgcaaatcaaggcggtaatggtaaccgaccgaaagtagaaatgaagttctataattttactgatgaccaatattttgtggttcatttagccccagaaggtctcactatagaa…	MGQSDGMGGTLKRIAIQVGDDPNTGWYRFQVNPTQYKYSKPHRVTIFKTKSNIITEDFGKDIETIQFSGTTGFRKDSRGMNGADRLRELSNLIDDYANQGGNGNRPKVEMKFYNFTDDQYFVVHLAPEGLTIERSAEQPLLFTYTLSLVVLRKAGEPAERDQVNPEIGNKNPSVGDKDKETRSGIIQTPAQILHEQYKNSVLPNIAVNPSGTSGAYNYGLVELKRLIGYGGGQ	233	25.91	hypothetical protein [Enterococcus phage EFDG1] YP_009513908.1	7e-171	VOG4717	hypothetical protein [n=67]; structural protein [n=3]; No annotation provided [n=2]; gp102 [n=1]; putative structural protein [n=1]; gp100 [n=1]; gp13.1 [n=1]; gp31 [n=1]; ORF041 [n=1]; virion component [n=1]; gp35 [n=1];	2.4e-86					hypothetical protein	0	_	ISP, gp30, CCA65761.1
A2_130	structural protein	93795	94331	+	atggcaactgtatatcaatctgcggacttgcttagattctttcgttacttaaatgtaaacgtgcaaggagatgtcgttagtaatgtcatagacgaccaacctaactttatttctagattttacacaccgcacacaagagtgaataaaatatctaataccttattggatattgtgaaagacaataacattagtgaaacaaacaaagagttatccaaggattcactaacctataagttcttgaagagtggactacgattaacagctcctgacatttaccagttagctcaaatcgtagtacttgaatcttttgctttgatttatgcaattgaagaaaaacctgaaatgttcaaaatgattaatgaatcagatgtgaaacaaacacgggagaacgtaaaatat…	MATVYQSADLLRFFRYLNVNVQGDVVSNVIDDQPNFISRFYTPHTRVNKISNTLLDIVKDNNISETNKELSKDSLTYKFLKSGLRLTAPDIYQLAQIVVLESFALIYAIEEKPEMFKMINESDVKQTRENVKYLVDYLGEKKDYTDIVMDLHSMDIALGYIQEQIPLIQGGLPVNGTI	178	20.41	hypothetical protein [Enterococcus phage EFDG1] YP_009218344.1	1e-125	VOG0122	hypothetical protein [n=63]; structural protein [n=3]; No annotation provided [n=2]; gp36 [n=1]; gp103 [n=1]; gp101 [n=1]; ORF072 [n=1]; gp32 [n=1]; putative structural protein [n=1]; baseplate protein [n=1];	3.7e-66					Phage protein (ACLAME 1245)	0	_	ISP, gp31, CCA65762.1
A2_131	putative baseplate	94318	95022	+	atggcacgatataaaaaacatacaatcgtttatggagaaaccatgcaatctattgctcaaatggaaacaggttcagtaaacgactggataaaaattgctgagtataactccttggtttatccatacatagtagatactatgcaggagaaaatggctaatattgaacatttagcaacaccgggggatactttggtaattcctgtcgaagctaacctactagacatggacgtaagtaatctaaatcaaagagacatggattttctattaagtttatctctaggtcgtgatttagacatgacaagtgagacagaatactatgaaaatcatggtacaagtgatgaagtgttctcattaacccataacgggcacggagaccttaagacggctaatggagcagat…	MARYKKHTIVYGETMQSIAQMETGSVNDWIKIAEYNSLVYPYIVDTMQEKMANIEHLATPGDTLVIPVEANLLDMDVSNLNQRDMDFLLSLSLGRDLDMTSETEYYENHGTSDEVFSLTHNGHGDLKTANGADNIRQATISRLMTAKGSLMLHPEYGSNLHLLFGKTTIEQMKLISLEVCETVLKDTRVAECVLVSHYIEEDHYVGNYRATIQSTKDQFEFVVQNDSVGAIVIE	234	26.38	putative baseplate [Enterococcus phage EfsSzw-1]QAX97586.1	3e-172	VOG4550	hypothetical protein [n=273]; baseplate wedge subunit [n=83]; base plate wedge subunit [n=65]; ribose-phosphate pyrophosphokinase [n=38]; putative ribose-phosphate pyrophosphokinase [n=26]; putative baseplate protein [n=25]; No annotation provided [n=25]; baseplate protein [n=17]; putative structural protein [n=13]; baseplate assembly protein W [n=12]; gp25 baseplate wedge subunit [n=11]; putativ…	2e-19		_			Phage baseplate assembly protein (ACLAME 886)	0	_	ISP, gp32, CCA65763.1
A2_132	baseplate J-like protein	95037	96089	+	gtgagactaaagaagatttcagaaattttaggtaggctaattgacgtaaccatgattaatactcatgagttaaacgacttctctgtagggtctacaatccgttccatttacgaagctgtatcaatggaacttgaacaatactacatcttaggaagagaaaatattttatggggtatcgaacagggggtactcaatgcttttgattttagaaaacgtgaagctaaacgggcttatggtatggttaccctagaatttcataccgtaacgcaaacccctgtttatgtgccgacaggtacgacctttgactctagcttgtctggtgcacctagtaacttgacatttcaaaccatgcaagactatgtgattcctgccggagttgttactgctaaagtagaggtt…	MRLKKISEILGRLIDVTMINTHELNDFSVGSTIRSIYEAVSMELEQYYILGRENILWGIEQGVLNAFDFRKREAKRAYGMVTLEFHTVTQTPVYVPTGTTFDSSLSGAPSNLTFQTMQDYVIPAGVVTAKVEVYCTTVGSQGNIAKGRINRVINNISNLKKVYNEYDILTGTDEESIESVKKRFHAFVESRGRATIKALDYGTRQVEEVSGVYIKEEVGYVRIYAHDLNGDLKDETLAKIKTAIEDYRPAGIKLDVFPVVKLTVPIDVTITISNKNRINTALEERIELTIRNYLNSRTVSETLVKADLLQAIMNIDDNLIYDCEINNLSGNLDIRDEEIIRAGDVTIELI	350	39.45	baseplate J-like protein [Enterococcus phage EFDG1] YP_009218346.1	0	VOG4691	hypothetical protein [n=103]; baseplate assembly protein [n=26]; baseplate J-like protein [n=24]; putative baseplate component [n=21]; putative baseplate protein [n=15]; baseplate assembly protein J [n=15]; baseplate J family protein [n=14]; putative baseplate assembly protein [n=11]; No annotation provided [n=9]; baseplate protein [n=9]; putative baseplate J-like protein [n=8]; tail protein [n=7…	4.2e-75	Baseplate J-like protein	Baseplate protein J-like (IPR006949)			Phage baseplate	0	_	ISP, gp33, CCA65764.1
A2_133	phage baseplate upper protein	96101	99778	+	gtgagtaattttttcagaaatatacacccactcttgcgaagaagtaaacgtccggagaagtatgacgatacgaacttcgctgtgttgaatgcgttaaattacgaattaacacaggcagagcaagaaaccattgctagtaaaatacaatcctccttagagtctgctacagatacgtacctagacacttggggagattggttcggggtgtaccgtaaggacggttgggacgatgaatattatcgtgcacgtatcatacgggaactacttcttaagcgtggtacaattcctgctatcattgatgcgttattggatttccttaacgacaatgatgcagtcatccaaatctacgaaccttggagaaacattttctatacaaataaatcaaaattaaacggtgac…	MSNFFRNIHPLLRRSKRPEKYDDTNFAVLNALNYELTQAEQETIASKIQSSLESATDTYLDTWGDWFGVYRKDGWDDEYYRARIIRELLLKRGTIPAIIDALLDFLNDNDAVIQIYEPWRNIFYTNKSKLNGDDHLMGYYYRFAIIDISIDRPFPPEIVEIIKAFKPAGVLFYLRLDTSLNKNKTTVESPYVYLDVTNKTELEFFNGLYYDLRGNINLSDQRTQVVENNIFHTNNSMLNGEDVLAGAFDHGRGYIHLASTTLLDYTPKPTDSMSDLKTALGESGADMYNQTKEKDGRTASIQVPATRNVHTLYSNSIDFGDYDYSGNPNVAVTDADTFKLGTGGTLTYNNGEYTVLMDGTARLSKYNTDGKNSVYLEDKVTYTISCEMYVGSDYTGNVD…	1225	137.59	phage baseplate upper protein [Enterococcus mundtii] WP_023520198.1	5e-113	VOG4631	hypothetical protein [n=31]; baseplate protein [n=4]; structural protein [n=3]; putative structural protein [n=2]; putative baseplate protein [n=2]; gp104 [n=1]; ORF005 [n=1]; putative portal protein [n=1]; TmpF [n=1]; gp35 [n=1]; No annotation provided [n=1]; baseplate-like protein [n=1]; tail morphogenetic protein [n=1];	1.9e-227	Bacterial Ig-like domain (group 2)	Bacterial Ig-like, group 2 (IPR003343)			hypothetical protein	0	_	A511, gp104, AAY52885.1
A2_134	putative structural protein	99892	100437	+	gtggctattgcaactaataattcccgagtgtatgcttcattacaacttaaaaataaaaaagatagcatgtacttagttatcggtaaaacctcaccttggacaaatgaagatgccccacctgctacagaccctaatacttcaacattacaagaagttgttggttacaaaaaagtaagtaaagcatctctatgtcgtgaatacgttgcagatgacgagaacaagtacccagtgattagctacggtactcgtaaatttactttaataccagatgaggatgcttataaagaaaaagcatggatggtatatatcgaatctgaaatcgtaggtgacgaattacctttaggtacatttagacaagtaggacttcacactgacctagtaccaaaaacaggtgtagat…	MAIATNNSRVYASLQLKNKKDSMYLVIGKTSPWTNEDAPPATDPNTSTLQEVVGYKKVSKASLCREYVADDENKYPVISYGTRKFTLIPDEDAYKEKAWMVYIESEIVGDELPLGTFRQVGLHTDLVPKTGVDKDALLPTEVTNAGILQFFENRQQQNRTADVTIREKFIVTMENGKTLKA	181	20.35	structural protein [Enterococcus phage EFP01] APZ81990.1	1e-130	VOG0079	hypothetical protein [n=36]; structural protein [n=8]; putative structural protein [n=7]; baseplate protein [n=4]; ORF073 [n=1]; BmpC [n=1]; gp16.1 [n=1]; putative spore cortex-lytic hydrolase [n=1]; No annotation provided [n=1]; gp105 [n=1]; gp107 [n=1]; gp36 [n=1];	1.6e-65		_			Phage protein (ACLAME 1250)	0	_
A2_135	putative tail protein	100454	103912	+	ttggcaaaagaaattacaaatgatgatttaaagaaagcgccctaccttgaccgctttgaccctaacaagaatagaacacgagtgctattcaaaccggataaacctcttcaacaagcagaacttaatgaactacaagcaatgcaagattatgcgttatccaatgtagcagagtccgtgttcagtgatggggacatccaaacaggtatggagtatattcttcaaggaactacgcttactgttaaaaaaggtaaagtattccttggtggtaaaatgcgtaactttaacgagcaaagtattgagattaccggtacaggtactgagtatattggtgttaaacttgttcaaaaggtaattaccgcagaagatgacccaaccttgttagaccaaacaagtggcgtt…	MAKEITNDDLKKAPYLDRFDPNKNRTRVLFKPDKPLQQAELNELQAMQDYALSNVAESVFSDGDIQTGMEYILQGTTLTVKKGKVFLGGKMRNFNEQSIEITGTGTEYIGVKLVQKVITAEDDPTLLDQTSGVPSHFSEGADRLEETVVLGVNDDEASNIYRFENGQLYINPDTPEMDKINKVLAERTYDESGSYRVRGFDMYTEVHPTDPNNKIQLVIDSGRAYVLGFKVDKPTTTRIDIDKSRDLETINNEGFYYSNETRLNKLGNAPVSSVDRVTAQVEVAKEQVSRGVVGGGTDYLKNTSVTKVVRVWTEGSGAHEYRQGEDFQLVNGQAISWAPTGQEPPAGGTYFVQYVYNKTMIENTDYKVTVKGEGDNREWYIDFNEMTGSKPVDESLVNV…	1152	129.08	putative adsorption associated tail protein [Enterococcus phage EFP01]APZ81989.1	0	VOG0080	hypothetical protein [n=45]; virion structural protein [n=29]; structural protein [n=17]; VrlC protein [n=16]; putative tail protein [n=15]; tail protein [n=15]; putative adsorption associated tail protein [n=11]; TmpG [n=5]; putative structural protein [n=3]; adsorption-associated tail protein [n=3]; No annotation provided [n=3]; vrlC protein [n=3]; virulence associated protein [n=2]; tail fiber…	1.6e-302	Domain of unknown function (DUF4815)	Domain of unknown function DUF4815 (IPR032096)			hypothetical protein	0	_
A2_136	putative HNH endonuclease	103993	104955	+	atggttaaagcattacaattagcaggtactacatttggtaaatggtacgtaaaagaacgagatacttctaagaaaggtagagcatactggatttgtgaatgctcttgtggaagaacagttcaatctattccgagcggtactcttactacaggcgcatctgtgatgtgtaaacaatgtgcaaatgagaaatctttagtgggtaagacttttggtaggttgaccgtcattaaagattcaggtgaacgagcaactaatggtagtatcctttgggagtgtaaatgttcctgtgggaagacaagccttgtcaggggttcagagttaatagggggtcgcacaaagagttgtggttgttactccacggatgtactcaaaaaagtagccactaagcatggattgtct…	MVKALQLAGTTFGKWYVKERDTSKKGRAYWICECSCGRTVQSIPSGTLTTGASVMCKQCANEKSLVGKTFGRLTVIKDSGERATNGSILWECKCSCGKTSLVRGSELIGGRTKSCGCYSTDVLKKVATKHGLSKVNGKPTKLFRAWASMKQRCYNKNHASYKDYGGRGITICSEWRENFEAFHDWAMTNGFSDDLSIDRIDNDKGYSPDNCRWVDAKTQIRNRRNTVTYEWQGKEYTRAELSRLTGINEQTIASRLNKGFSLEEALSSKVGTSVLLMTYKGETKPVKQWCKELGLNYATVRNRHYKGWTDEEALTGIRNK	320	35.98	hypothetical protein [Enterococcus phage EFDG1] YP_009218350.1	0	VOG6394	hypothetical protein [n=5]; No annotation provided [n=2]; HTH homing endonuclease [n=1];	1.6e-26					Phage protein	0	_
A2_137	hypothetical protein	105033	105239	+	atgccagaatcatttagacaaaaatcatcaggagctttaatttttagacctacagtttctgagaaaatccattctaaccagatgaaagctcttgctaaagataaagagaaattgaacagagacatacaagaggttaataatttaaaacaagaattgactaaggaattagaagaaattagagaattaaaaaacaagttaaaaggataa	MPESFRQKSSGALIFRPTVSEKIHSNQMKALAKDKEKLNRDIQEVNNLKQELTKELEEIRELKNKLKG	68	7.94	hypothetical protein [Enterococcus phage EFDG1] YP_009513909.1	4e-40	VOG4025	hypothetical protein [n=143]; No annotation provided [n=7]; gp106 [n=4]; ORF232 [n=1]; gp41 [n=1]; hypothetical cyanophage protein [n=1]; gp109 [n=1]; gp38 [n=1]; gp107 [n=1]; gp17.1 [n=1]; Hypothetical-Protein [n=1];	8.9e-16					hypothetical protein	0	_
A2_138	DNA helicase	105433	107208	+	atgagactagtaatagatgtaatgcacactcagattagatttgatgaaaacgaaggtagtcttcgtagcactatacatagagtaatgcacgaagaacttggagtaaaagcagatggctatcaatttagtcctgcatataaatcaggttactgggatggtattattgatttttataataaagacaacgatacatttcctacaggtctagtacctaaagtagaggaaatcctaggaagactacaaactgctatgggtagtagaggttacatgtttcaatttgagattattgatgacagacctgacaaattcatggaagttgaagaaatggactcagaaattaaattgaatggtgacaatggagaaataattactctacgtgactatcaatatgattctgta…	MRLVIDVMHTQIRFDENEGSLRSTIHRVMHEELGVKADGYQFSPAYKSGYWDGIIDFYNKDNDTFPTGLVPKVEEILGRLQTAMGSRGYMFQFEIIDDRPDKFMEVEEMDSEIKLNGDNGEIITLRDYQYDSVKSIIEKQTGIINVATNGGKTEIASGLIQQILPALESGERIAFFTNSSSIFTQSIDRIEKRLGIKVGAFGAGKKDIQQVTFVMIPTITSAISADPEAKLKLTPKERMYKKLAKEIAPKFLTGFNQKGLLEGYIRNFQVKTKADLQLKHELEEAYYSCGTNKQVVMKMRSYQAEYEKVVEKKNGKVLKKYNEAKEFLESVAVMIVDEAHHTSSDTWYQALTACSNAQYRMALTGSIDMKNHVLWQRMQAIFGSITTKVSNDTLISLGH…	591	66.96	DNA helicase [Enterococcus phage EfV12-phi1] AYJ73501.1	0	VOG4548	helicase [n=252]; putative helicase [n=120]; DNA helicase [n=86]; hypothetical protein [n=76]; RNA-DNA + DNA-DNA helicase [n=53]; putative ATP-dependent helicase [n=26]; gp52 [n=24]; UvsW helicase [n=19]; putative DNA helicase [n=19]; RNA-DNA and DNA-DNA helicase ATPase [n=15]; gp53 [n=14]; superfamily II DNA/RNA helicase [n=13]; No annotation provided [n=11]; ATP-dependent helicase [n=10]; UvsW …	5.7e-83	Helicase conserved C-terminal domain	Helicase/UvrB, N-terminal (IPR006935), Helicase, C-terminal (IPR001650			hypothetical protein	0	_
A2_139	putative transcriptional regulator	107224	108867	+	atgacaagtcaatgcttaacaaatgaaattcgagcacaatatagtctaggcaacggaattgttgagttcgttgaaagattagctaaaaaagcacagcaatggggagaaacatttgctacccctatacgtaaaacaactgtagctgaggagatgggacgtgacacacgtactgttactcggtatctaggacaacttgaagagttgggtcttgttagtacagaagcaaaacgtggtagaaatggaggaactgttgtcgtgtttaatactgatattttaaattttgaaccaactgataacccgattacttcggagacaaaggaagctaaggagattcgtgaacgtgtcttcccaaaagcaccaactccgaaacctaaaagacggtaccgtacaaaattagag…	MTSQCLTNEIRAQYSLGNGIVEFVERLAKKAQQWGETFATPIRKTTVAEEMGRDTRTVTRYLGQLEELGLVSTEAKRGRNGGTVVVFNTDILNFEPTDNPITSETKEAKEIRERVFPKAPTPKPKRRYRTKLEIAEARILEQKQKSFEERLNDLLERTFLDRDFFDNFEEPRLYFQGYLIAQMYNAYAVIFPKNRHEFFKDIDVKKSEEGLRSMNKAKSYNVLPARFVGTPQYNKFVEVARYCNENNINPLSYLTVQFERAEHLADIGKARVGAIPYVNTLLCEEARKAYSDNVMFYRKMRNSFNLFGMSSSSVPYKGAKYEIIVALRTAYELDRTTRDTFNYLLDELASGAQQSVKQATLLGYYNTTLNALSESELVDEDQQLIRDFLKEQVLLYSRK…	547	62.83	putative transcriptional regulator [Enterococcus phage EFP01] APZ81985.1	0	VOG0125	hypothetical protein [n=18]; putative transcriptional regulator [n=15]; helix-turn-helix binding domain protein [n=5]; Rep protein [n=5]; winged helix-turn-helix domain-containing protein [n=4]; HTH binding domain protein [n=3]; transcriptional regulator [n=3]; putative Rep protein [n=3]; winged helix-turn-helix domain containing [n=3]; winged helix-turn-helix domain containing protein [n=2]; DNA…	3.2e-160		_			Phage protein (ACLAME 1547)	0	_
A2_140	DNA helicase	108881	110353	+	atgagtcaaattcacaaacaaaccatttataaagccattagtgaacctttgttcgcaaaggatgtttttagtcgattaccaattgaagattttaaagaggatggatacgatatgattgtatccaccttaaatctttattatcgtacacacgatgctccgctagaggaacaaacgttgttaactcttgtggaagacaaaatgttgaaacaaaacaaaagtttagaagcacagcaagttgcttttaacttagtaagtgacctttacaaattagaggaagcagaaacagattcagaagcaattagtgaaagtgttcagaactatgtacgtaagactttaacacgtgaagctatcatggaagctgtaacgaatgatggagcattaggttctgaccaaaacatt…	MSQIHKQTIYKAISEPLFAKDVFSRLPIEDFKEDGYDMIVSTLNLYYRTHDAPLEEQTLLTLVEDKMLKQNKSLEAQQVAFNLVSDLYKLEEAETDSEAISESVQNYVRKTLTREAIMEAVTNDGALGSDQNIQSLMESLRGIMTIDTGGHGAELLDFFADIDKKKEHLRNLQQNKYPTGFMAIDAISDGGLARGEVGMVIAPTGGGKTTWAVNQARNYVVRGLNVLYIPLEEKIDRMIVRFEQLLSQQSKNSILVDGELNEQLYDQIQQAYGAGKEQLNWGNLWIRKYKPQELTPSGLSQLISDVMIRKGQQIDVVIIDYPDLMKNPHSSGGNGESDAGGKLYEDIRSIAQEYDFVCWTLSQLNRASYGQEVKNAGAIEGSKRKMNAVELIFTLNQTP…	490	55.3	DNA helicase [Enterococcus phage EfV12-phi1] AYJ73501.1	0	VOG0025	putative DNA helicase [n=124]; DnaB-like helicase [n=113]; DNA primase/helicase [n=89]; hypothetical protein [n=83]; DNA helicase [n=81]; replicative DNA helicase [n=59]; DNA primase-helicase [n=56]; RecA-like protein [n=47]; RecA-like recombination protein [n=46]; helicase [n=42]; DNA primase-helicase subunit [n=37]; primase/helicase [n=32]; recombinase A [n=25]; UvsX RecA-like recombination pro…	1.2e-36	DnaB-like helicase C terminal domain	DNA helicase, DnaB-like, C-terminal (IPR007694)			hypothetical protein	0	_
A2_141	putative phage recombination nuclease	110353	111393	+	atgaaacacattattaacttttctgattttcatatgcacttttttaaggacttctctaagccagatgctatttatgggactgaccgagcaaaagaacaaataaaggttcttgaagaattaatgaattacgctcgtgaggttaaaggagacgttttatttaatggagacctgtttcataaacgggtttctattgatgtcagaatattcaatatgatgttcgaggtatttagttcatatccagatgtaccaatcattatggttagtggtaaccacgataaggtaacgaacgctctagcctctgacagcgctctagaagcgtttaatgctttacctaatgtaactgtcatctctacaatggaaaagcttgtacgggacgaatacacgctctatggagttagt…	MKHIINFSDFHMHFFKDFSKPDAIYGTDRAKEQIKVLEELMNYAREVKGDVLFNGDLFHKRVSIDVRIFNMMFEVFSSYPDVPIIMVSGNHDKVTNALASDSALEAFNALPNVTVISTMEKLVRDEYTLYGVSYGEEVDEMKEWIAEEAKKLDPNTINILCAHIGVDGSSTGQYSHTLSGAFKVADLYPDNFDIVTLGHYHKRQFLGGLSNVFYVGNTLQTSFADEGQAKGFMDITLDGKEWSMEFIKANYTPFMTVTADTVPEDLSGAFIQFVGNVTETEAVKKLKEDNDLSNLRIKVQKDYYVPPRIEITAGSTPEEVVRAFTDKKYPDLQDKALECLRIATEI	346	39.11	recombination exonuclease [Enterococcus phage EFDG1] YP_009218356.1	0	VOG4575	recombination endonuclease subunit [n=63]; recombination endonuclease [n=45]; hypothetical protein [n=32]; endonuclease subunit [n=30]; gp47 recombination endonuclease subunit [n=15]; putative exonuclease [n=11]; recombination-related endonuclease [n=11]; recombination protein subunit [n=9]; exonuclease [n=8]; putative recombination endonuclease subunit D12 [n=7]; Calcineurin-like phosphoesterase…	1.4e-78	Calcineurin-like phosphoesterase	Calcineurin-like phosphoesterase domain, ApaH type (IPR004843)			Putative phage recombination nuclease (ACLAME 352)	0	_
A2_142	putative recombination endonuclease	111512	113404	+	atgttaaagtttaaacgtgtaagcgcaaagaactatctctctattggagaagtatctatcgacttagataatcgaggacttgttttaatcgagggaattaatgacacgaacgaaacgtttcagagtaatggttcaggtaaaagtacgttgctttcaactgtcacttatgcactatatggcactacacctagtggtttaaaagcggatgctgtaattaacagacaggtaaaaaagaacatgtctgttattttagagtttgaaaaagacggcattccatacagaattgaacgttatcgtaaacatagtaaatttaaaaatacaacgaagttatttcagggagatactgatttaacacaaaaatctgtagctgatacagacaaaaaaatcttagacattttc…	MLKFKRVSAKNYLSIGEVSIDLDNRGLVLIEGINDTNETFQSNGSGKSTLLSTVTYALYGTTPSGLKADAVINRQVKKNMSVILEFEKDGIPYRIERYRKHSKFKNTTKLFQGDTDLTQKSVADTDKKILDIFGIDYLTYANSIMYGQGNVEIFATATDKGKKQILENLADIGVYRYAQDVAKEKEKEANALVEELGRQHMTKVAEIETLKQVYSSALEQYANTERMIVARKQEYEEARVKYTEAEDMLTQMEQEVTPKIEQLTKELEACAVPEDSFAISEELREQQANLFKLNQAKTTTQQAINKAQVDLSNTEQATNCQLCGAPLDAEHRQKEMLRLQQEIQEKQAFITQLDSAIVAYSDLEQKAKEKQARVQQEVNEVVTKQRNIQSAINELNNRL…	630	71.03	recombination endonuclease [Enterococcus phage EFDG1] YP_009513910.1	0	VOG0083	recombination endonuclease subunit [n=74]; hypothetical protein [n=46]; gpre46 combination endonuclease [n=31]; putative exonuclease [n=28]; endonuclease subunit [n=27]; gp46 recombination endonuclease subunit [n=15]; recombination endonuclease [n=13]; exonuclease I [n=11]; exonuclease [n=11]; chromosome segregation protein [n=10]; recombination-related endonuclease [n=9]; ATPase [n=8]; nucleosid…	5e-140	AAA domain	P-loop containing nucleoside triphosphate hydrolase (IPR027417)			Putative recombination or repair nuclease (ACLAME 108)	0	_
A2_143	putative repressor	113418	114077	+	atgaaattatattcagtagataaagggcgtaaccttggaacggtactcgtcccaacaaatgtaggctacacacaacgtttagacttcccgcttgacacattgtttgattggtacccatgttgcccaagatatgattacaagtacagtgatacacgagataagatgtacattgtaatgattgaggaaaatgaaaagcttccgttacgttacaatgttccgtctacaaaaaaacgtgttaagtcaaaaacagcttgctttattacagatacttggtataatcaagaagtagctaatgacaacaagaagttatttagctttgctgaaaactatgacattgtaactcctaacaaagagaattatactctggaagacataaacaagagtattgaacgtgtacag…	MKLYSVDKGRNLGTVLVPTNVGYTQRLDFPLDTLFDWYPCCPRYDYKYSDTRDKMYIVMIEENEKLPLRYNVPSTKKRVKSKTACFITDTWYNQEVANDNKKLFSFAENYDIVTPNKENYTLEDINKSIERVQDILDMLYTVQEKQVEKDLIVRVGTLEKEAPDSEELKAVHQEIKEYMQLDREGKASHVLSLLPQHAEELYANFGEVYTMLNLMKKVV	219	25.77	putative repressor [Enterococcus phage EFP01] APZ81981.1	5e-150	VOG0126	hypothetical protein [n=69]; putative repressor [n=2]; No annotation provided [n=2]; ORF065 [n=1]; gp52 [n=1]; anti- sigma factor [n=1]; gp48 [n=1]; Asf [n=1]; gp116 [n=1];	3.2e-56		_			Phage protein (ACLAME 1548)	0	_
A2_144	DNA primase / DNA helicase	114081	115136	+	atgttctcagaccttctaacaaatgaactaggcataccaaaagacattgaacacgaattgcgatataactgtccgttctgtgaaccaaaccatgactataaactatatgtcaaggttagtgatgatagtacgaatggattgtggatttgttttaagtgtggtcgtaaaggtaaccctatatcgtttgtaatggaatactttggtgtctcttttgaagaagcattagagattctagaaggttatggttacagattccagaataagaactacattccaaaagatgattcattaacggatgaagagtacttattgttactacttgatactgtagggaaacctaagacggtagaggaggaagaaaaagaaaaactcacgccccctcctttaccacaaggattc…	MFSDLLTNELGIPKDIEHELRYNCPFCEPNHDYKLYVKVSDDSTNGLWICFKCGRKGNPISFVMEYFGVSFEEALEILEGYGYRFQNKNYIPKDDSLTDEEYLLLLLDTVGKPKTVEEEEKEKLTPPPLPQGFQLLSQNLYNPEAYPFLVYCHKRGFTLNDIIRHNIGYVLDSTVNLPSGRQIRLKNHLVFLTHGDDGQYQYWNTRAIADSYIKSFNAPSKDGEYSKKNTIFNLNIACKTPQVVITEGVPDALTLGESGVGTFGKQVTDAQINLILKSVAPEQPIYVYLDKDAKNEIKKLAERLYERHKETYIVISPTDKDPNSIGKESAWEIIKNHSVKADGVGIIKLML	351	40.01	DNA primase / DNA helicase [Enterococcus phage EfV12-phi1] AYJ73507.1	0	VOG4551	DNA primase [n=259]; putative DNA primase [n=130]; DNA primase subunit [n=99]; hypothetical protein [n=76]; primase [n=22]; putative primase [n=20]; DNA primase/helicase [n=15]; gp61 DNA primase subunit [n=13]; gp54 [n=12]; gp57 [n=10]; gp55 [n=9]; gp56 [n=7]; gp61 [n=6]; gp59 [n=5]; gp53 [n=5]; putative DNA replication primase [n=5]; putative DNA primase protein [n=5]; DNA primase / DNA helicase…	3e-57	CHC2 zinc finger				DNA primase (EC 2.7.7.-) / DNA helicase (EC 3.6.1.-), phage-associated	0	_
A2_145	Deoxyuridine 5'-triphosphate nucleotidohydrolase	115146	116027	+	atgagtaacattaagtatgaagtacattgggtgcatcaccaattaggggtagataaaacacatggtgtatttggaacactagataaagctattgagtccatctatgattggtggacacagaatgactacaatccaccatatgttcgtatgtggacagtagatggtgtaactacattggactatgggtttcactacatgttttataaaatcaaagaaataaaggagactaatgaattgaatccagtagttaggtttactaagagtgagggagccattgccccaaaacgaggacgagaagctgatgtagcacacgacttgtttacagacaaggatgctgtaattttaccgggaagactgggagcaacagtagttactacaggaattagaacagcttttgac…	MSNIKYEVHWVHHQLGVDKTHGVFGTLDKAIESIYDWWTQNDYNPPYVRMWTVDGVTTLDYGFHYMFYKIKEIKETNELNPVVRFTKSEGAIAPKRGREADVAHDLFTDKDAVILPGRLGATVVTTGIRTAFDPNLYGLFINPRGGMMKYPLTLGNTQGVVEGEYRGDVGLPLKNTFSLQFGEYTNATRVLVITEDGKLVGKPVKEVRESYPEFDKLYEEQLTKLGNELDLIYDNIFTGVSETYVVAGTIFIPKGTRLCQAFLLPRYATNFVEVDELDETERGEGAYGSSGVK	293	33.07	deoxyuridine 5'-triphosphate nucleotidohydrolase [Enterococcus phage EFDG1] YP_009218360.1	0	VOG0085	deoxyuridine 5'-triphosphate nucleotidohydrolase [n=40]; dUTPase [n=33]; putative deoxyuridine 5'-triphosphate nucleotidohydrolase [n=25]; hypothetical protein [n=23]; putative dUTP pyrophosphatase [n=16]; deoxycytidine triphosphate deaminase [n=15]; putative dUTPase [n=13]; dCTP deaminase [n=12]; dUTP nucleotidohydrolase [n=10]; dUTP pyrophosphatase [n=8]; putative deoxyUTP pyrophosphatase [n=6]…	4.7e-36	dUTPase				Deoxyuridine 5'-triphosphate nucleotidohydrolase (EC 3.6.1.23)	0	_
A2_146	putative dUTPase	116027	116263	+	atggctagtcgtataccggatttaaagatgccacttctttatcttgtaggaagtgcttctattggtactcgtgagcatggctgtgatgtaacagttaccttacgagacttttatgtagacacccctgatgacaagttagagcaactaataactttgacgtacaaagaagacaaaattgaaaattttacacgacttagtgcagataaatgttcatttcgtgttatactaggagagtag	MASRIPDLKMPLLYLVGSASIGTREHGCDVTVTLRDFYVDTPDDKLEQLITLTYKEDKIENFTRLSADKCSFRVILGE	78	8.85	putative dUTPase [Enterococcus phage phiEF24C] YP_001504161.1	8e-07	VOG0127	hypothetical protein [n=13]; putative dUTPase [n=3]; No annotation provided [n=2]; gp119 [n=1]; gp51 [n=1];	9.5e-36					hypothetical protein	0	_
A2_147	hypothetical protein	116267	116578	+	atgaaagaatcaccaagtgtaaaacttacagaaactcatacagttactcttgtaaacactgacgtacttaaagtaggacaggttattggctttagagttaacagtcctaagcaagtaggcgcagaagtagtagatgtttattccgaagctgtcggtgttattgaacgtatctggtcagaacgaattgaggtcttaaacctgattacaggtggtcgtacagacctatgggcaaatacgttcgattggagagaaattgaaatactgtcagatgcggaacatctgttggaggcgtataagaatggaatttgctga	MKESPSVKLTETHTVTLVNTDVLKVGQVIGFRVNSPKQVGAEVVDVYSEAVGVIERIWSERIEVLNLITGGRTDLWANTFDWREIEILSDAEHLLEAYKNGIC	103	11.54	hypothetical protein EFP01_050 [Enterococcus phage EFP01] APZ81977.1	2e-68	VOG8824	hypothetical protein [n=3];	1.2e-07					hypothetical protein	0	_
A2_148	putative phosphotransferase/anion transport protein	116565	116876	+	atggaatttgctgagtatttcaataaaatgcaagaacattatgcaaaaggtgaaactgttgaggtagaaaagcttgttaaaagcgatggttcaaaactagttacctatgctgagtttgaggatgctttagctactgtagcacaggttaccacacttgctattgaagaagcattccaagcacaggaagctaagtttggtcttgtgctaaaaacattaagagaacaaaaagttatctcagaagatactgaaaaagctattcttgctgagtttaataatataaatgaacttatggaggacgacattaatgagtaa	MEFAEYFNKMQEHYAKGETVEVEKLVKSDGSKLVTYAEFEDALATVAQVTTLAIEEAFQAQEAKFGLVLKTLREQKVISEDTEKAILAEFNNINELMEDDINE	103	11.71	putative phosphotransferase/anion transport protein [Enterococcus phage EFP01] APZ81976.1	4e-65	VOG0128	hypothetical protein [n=12]; putative phosphotransferase/anion transport protein [n=4]; No annotation provided [n=2]; gp52 [n=1]; gp120 [n=1];	5.3e-44					hypothetical protein	0	_
A2_149	hypothetical protein	116869	117237	+	atgagtaaaaaagcaaaacgtgtaggatttatttctgaggaagatatgagaacatggacagagtatttagctacaggacatgttcatgataaaaaccatgcaaaacagttagaacgtttaagtaaacgtgatattagcttaggggacgtagctactgtcgtagatttcatgtcaagacgtaatgatggttacatcactgctctaatcgaacaaaactctgttaatgaaaaattacttaataaattgggtgtaacagatgaaatgcgtagtgaagcgaaagccgaatacgaagttgaattgaaacaagcacaggaagaaattaaaaagttacaagaagagctagctgaaaaactacaaaagggtgagtaa	MSKKAKRVGFISEEDMRTWTEYLATGHVHDKNHAKQLERLSKRDISLGDVATVVDFMSRRNDGYITALIEQNSVNEKLLNKLGVTDEMRSEAKAEYEVELKQAQEEIKKLQEELAEKLQKGE	122	14.07	hypothetical protein [Enterococcus phage EFDG1] YP_009513914.1	6e-82	VOG0129	hypothetical protein [n=69]; gp59 [n=1]; No annotation provided [n=1]; gp122 [n=1]; gp121 [n=1]; gp53 [n=1];	2.4e-38					Phage protein (ACLAME 1549)	0	_
A2_150	hypothetical protein	117239	117886	+	atgagcacacatgaggaattacagaaactcggtctagttgacgaacaaggtagcttaaagatagaagctagagaaacaatggaaacacctctacaagctttagccgatttattaaacgataaggtatccagtgattctggggtatacgtaagcgactgctttcaaagtgttatgattcgggaggaaagaccttatcgagtagttaaggggttccgtgatattcctacgttggtattttcaggaacagtttacccattagacagattaacctgttatccagatattcataatattaactatcaggatgtaagtttatttaaacctgttaaagaggaacatgcagaccaaataattttcatggtgcaaaacctttataatttgaacaatagaaacaacaat…	MSTHEELQKLGLVDEQGSLKIEARETMETPLQALADLLNDKVSSDSGVYVSDCFQSVMIREERPYRVVKGFRDIPTLVFSGTVYPLDRLTCYPDIHNINYQDVSLFKPVKEEHADQIIFMVQNLYNLNNRNNNLYMQFKRYQCGKVTYEEIMNTLKSNMEFWSVPNYVESLVEEYYVNPHLFDVKTPVEQLIEQVELIESRRKRVKERDDEGIYD	215	25.34	hypothetical protein [Enterococcus phage EFDG1] YP_009513915.1	9e-155								hypothetical protein	0	_
A2_151	putative resolvase	117879	118556	+	atgactgattacagtgctgttggaaaacgtagtaaaaataaaggtgcccggtttgaactagaaacagctaaaaatttatctaagtggtggggacatgactttcaccgtgtccccgcttctggtggcttacattggaaagggagtaacaatgttgttggagatattgtagctcctatagaggcaggatttccttttgttgttgaatgtaaaaaccgtgaagaatggactatagaaaacttattcctcaataataaagaaataaaaaattggtgggcacaggttgttggtgatgctaaagaatctggtaagattcctatgcttatctttacccgtaatcgtgctaaaacttttgtgatgatggcttacaacgaagacctcatcaaagaaatcgaagaccgt…	MTDYSAVGKRSKNKGARFELETAKNLSKWWGHDFHRVPASGGLHWKGSNNVVGDIVAPIEAGFPFVVECKNREEWTIENLFLNNKEIKNWWAQVVGDAKESGKIPMLIFTRNRAKTFVMMAYNEDLIKEIEDRGYPLMVSNVEYVDGYKDTHCYKTFTTVLEAITSFKPRKSQGEEHLLHYFNPKEYDWQKSGLVRETKKMEEAKQLDVEESLDLLVNSYLEGEK	225	26.08	putative resolvase [Enterococcus phage EFP01] APZ81971.1	3e-137	VOG0086	hypothetical protein [n=58]; holliday junction resolvase [n=12]; resolvase [n=10]; putative resolvase [n=10]; D14 protein [n=8]; No annotation provided [n=3]; Holliday junction resolvase [n=2]; endonuclease [n=2]; restriction endonuclease [n=1]; gp54 [n=1]; endonuclease - holliday junction resolvase-like protein [n=1]; D14 protein/putative resolvase [n=1]; ORF063 [n=1]; holiday junction resolvase…	4.1e-70		tRNA endonuclease-like domain superfamily (IPR011856			hypothetical protein	0	_
A2_152	hypothetical protein	118556	118921	+	atggcagaaagaaactttccagaagctattaaaacttactattcttacttacgtgttcctgatttaaaagaacaagtatccagtatctctattgattttgtagagaactggacaggtcaagaagaacggtatgtacttgatacgctcacttctgaaattaagcctcgtttatacagcttagaaacagcgtatatcattgagggcttttcactaccggaaaaagaagttgacgtaaacgtagatgaattgagcaaagaagtagcagagttctttaaaaaagcatctacagacttgaaagaagcaattgaggcatctaatgacaatcaaccaagtcattcagaagatactgaaccgattaacgattga	MAERNFPEAIKTYYSYLRVPDLKEQVSSISIDFVENWTGQEERYVLDTLTSEIKPRLYSLETAYIIEGFSLPEKEVDVNVDELSKEVAEFFKKASTDLKEAIEASNDNQPSHSEDTEPIND	121	13.93	hypothetical protein [Enterococcus phage EFDG1] YP_009218368.1	8e-82	VOG7869	hypothetical protein [n=4]; No annotation provided [n=1];	3.4e-51					hypothetical protein	0	_
A2_153	hypothetical protein	118944	119081	+	atggtagacattgttcttgaatatttacccgcaggcttgcttttaacagccaataacgagggttgggatgcggtagagcctgacctgcaagaagtggttatttccaatttggaaaaaatgagaggagcatctaaatga	MVDIVLEYLPAGLLLTANNEGWDAVEPDLQEVVISNLEKMRGASK	45	4.94	hypothetical protein EFV12PHI1_149 [Enterococcus phage EfV12-phi1] AYJ73516.1	2e-23								hypothetical protein	0	_
A2_154	DUF3310 domain-containing protein	119078	119500	+	atgattgaatcaagtaatgtaaatcatccaaaacactatacacagggaggtacagaagtaattgacgttattgaatacctaacttctaagtatcccccatcaatccgttactcattaggtaatgtgattaaatatgtttgccgtgcaccgtacaaaggaaaagaggaagaagacttaaataagggtcattggtacttgaatcgcagtcagtcagatattactgcaagcgtaagtaaaactacgtgctctattcctacttttgacatggaagctttcatccaagatactgcaagaggctatcgtgaagaacagcaaccattctttaaatccattatgtacatgttggatgatacagaaggaactcctgtgttccgaatattaaaccttgttgagcgtgac…	MIESSNVNHPKHYTQGGTEVIDVIEYLTSKYPPSIRYSLGNVIKYVCRAPYKGKEEEDLNKGHWYLNRSQSDITASVSKTTCSIPTFDMEAFIQDTARGYREEQQPFFKSIMYMLDDTEGTPVFRILNLVERDLKALKIA	140	16.13	DUF3310 domain-containing protein [Macrococcus caseolyticus] WP_101144220.1	8e-17	VOG4559	hypothetical protein [n=385]; putative early protein [n=28]; No annotation provided [n=13]; gp1.7 [n=7]; putative phage-related protein [n=4]; PF11753 family protein [n=3]; DUF3310 protein [n=2]; gp154 [n=2]; protein of unknown function DUF3310 [n=2]; unknown [n=2]; Gp52 protein [n=2]; 1.7 protein [n=1]; gp97 [n=1]; gp1.65 [n=1]; gp29 [n=1]; putative 3'-phosphatase, 5'-polynucleotide kinase [n=1]…	3.2e-22	Protein of unknwon function (DUF3310)	SaV-like (IPR021739)			hypothetical protein	0	_
A2_155	synaptonemal complex 1 (SCP-1) domain containing protein	119606	120400	+	atgagtagcacacctcgagtaaagcggttaaatatctataataccgaccgacactttaatataaacttaatgaaacgtgaagacattgcaaataaaattaaagtgaatcggttaaatgaaaaagaaattgagaaagagatggatgaactaagcgaagtatcggttgtcacaccagtgtggacaatgaacatgaagaatgaaaagtcctatctcttataccaagaaaagtatacaaatgatacattgatacagaaattatttaaacatgcaggttctgtttcttactatacagatacaattgtaccttattatgttattgaacagattgctaaaaatctaacaagtgaagtaatttatccaacaaaacctaaatatgaaaatagagagattgaaaatatt…	MSSTPRVKRLNIYNTDRHFNINLMKREDIANKIKVNRLNEKEIEKEMDELSEVSVVTPVWTMNMKNEKSYLLYQEKYTNDTLIQKLFKHAGSVSYYTDTIVPYYVIEQIAKNLTSEVIYPTKPKYENREIENIQLAFTACPVTIDCPVVIPDVSPYDVLFALHPLKTSVDKVQISFPWLSESEISDRHRRYYHKVGDHYEVKAKYKYQFFKYVQTSLSIWAMNIWIVCDSDEDFANVDYYVQKEKNKRNVNRERALQRKEKSDE	264	31.43	hypothetical protein [Enterococcus phage EFDG1] YP_009218371.1	0	VOG0131	hypothetical protein [n=62]; synaptonemal complex 1 (SCP-1) domain containing protein [n=5]; synaptonemal complex 1 (SCP-1) domain-containing protein [n=4]; ORF066 [n=1]; gp66 [n=1]; ORF064 [n=1]; gp138 [n=1]; gp135 [n=1]; gp77 [n=1]; synaptonemal complex 1 domain containing protein [n=1];	4.9e-110		_			Phage protein (ACLAME 1550)	0	_
A2_156	putative integration host factor	120393	120704	+	atgagtaaagataaaacaatgaaccggactgatgttgcacgtgccatctctcaatatacaggttatcgtatgaaagacgtgttagctatcttacaaatggaagatgaggttatcacacaagcaatttcacaaggaatatcaattaaaaaccataaattatggaaattgaatattaagaaaaaacctgagaaggtcgcatgggatggcatttctaagaagacgtttattcaaccagaaaaatatgtagttaagtttgtgccactttctaggttgaaagaagctatagatacttacaatgaagagaatgattag	MSKDKTMNRTDVARAISQYTGYRMKDVLAILQMEDEVITQAISQGISIKNHKLWKLNIKKKPEKVAWDGISKKTFIQPEKYVVKFVPLSRLKEAIDTYNEEND	103	11.99	putative integration host factor [Enterococcus phage EfsSzw-1] QAX97613.1	1e-68	VOG0094	hypothetical protein [n=19]; putative DNA-binding protein [n=18]; DNA binding protein [n=18]; integration host factor [n=8]; DNA-binding protein [n=5]; putative integration host factor [n=4]; DNA-binding protein HU [n=3]; DNA-binding protein HU-beta [n=3]; No annotation provided [n=2]; putative histone family DNA-binding protein [n=2]; DNA-binding family protein [n=2]; putative DNA binding protei…	2.1e-45	Bacterial DNA-binding protein	Histone-like DNA-binding protein (IPR000119)			Putative integration host factor (ACLAME 1551)	0	_
A2_157	putative DNA polymerase	120787	123813	+	ttgaaaatactgttcttacaagattatatcagagagacccatgtacataacagtcagaatggacaatatgtagactataaacgtactgacatgggtaaaaagcttacaagtttacttaacgacataggtctaacaggtcgtgattacatgattgactacgattatgacctaattcctgaaccacagaaggtaaataataaaacaggtaaagttattaaatacaaggagcctgtattaaaactccggaaagaacctgaaaaacgtttattaaaacgattaatgaaaacaaaaccagacatcattattcctatgggaggaatgggatgtaagaatttattgaatagtacttctattacgaaagcacgtggtgttcctgtacaaaaaacaattactgatgaa…	MKILFLQDYIRETHVHNSQNGQYVDYKRTDMGKKLTSLLNDIGLTGRDYMIDYDYDLIPEPQKVNNKTGKVIKYKEPVLKLRKEPEKRLLKRLMKTKPDIIIPMGGMGCKNLLNSTSITKARGVPVQKTITDEETGEFFDTWILPMFSMEYLSMNPNIENLVKADISTLSRFIAEGAQAFEPKKVEYELVMTIERVKQIFEFLSRFKPLTAWDLETNSLRGDVLGAKPLVMSLSWEEGQGVTIPLEHHESPWNEEELAIVYNHLQAFVADAQQPKVGHNIQFDIRFLMNTKGFAYFENNRDTLIGYYLIVAQKIESSKRLSDLAYELTDMGGYDNPLEDYKKKYKEDYIARKKAEIDELKASEKARVEKEYKLAQAKYKEEVAKAKKLGKSTKSILKPV…	1008	115.88	putative DNA polymerase [Enterococcus phage EfsSzw-1] QAX97614.1	0	VOG0026	DNA polymerase [n=254]; DNA polymerase I [n=240]; putative DNA polymerase [n=99]; No annotation provided [n=38]; hypothetical protein [n=33]; gp45 [n=22]; putative DNA polymerase I [n=21]; DNA polymerase II [n=14]; gp44 [n=13]; gp60 [n=11]; DNA polymerase A [n=10]; gp62 [n=10]; DNA polymerase 1 [n=7]; gp59 [n=7]; gp43 [n=7]; gp5 [n=7]; putative DNA polymerase A [n=6]; PolA [n=6]; putative T7-like…	1.6e-145	DNA polymerase family A	DNA polymerase A (IPR002298)			DNA polymerase I (EC 2.7.7.7), phage-associated	0	_
A2_158	hypothetical protein	123937	124467	+	gtgctagacttacgagtgaacgaccttgaatttcgtaagatacgagttaccgatgaaaacggtgaaactattgtgtttgaccttacagaggaactacaggtaaacgagtttagtgttcggcaagcgttcttagaacagcctgcgaaatacacgtattggacttctttacttgaacgcttacgaatgtaccaagaaaactacgagttacaagctgagaagcgtaaagcagaactgtatgaaccttctagaaagtctttgattgagcaaggggtaactaagccaacaaaagaccaaatagaagcacagattatgcttgacgaacagtattatgctctgagacagaacataattagtttaacatttaatgttagacaagtgcaatatgtagtaaaagccttt…	MLDLRVNDLEFRKIRVTDENGETIVFDLTEELQVNEFSVRQAFLEQPAKYTYWTSLLERLRMYQENYELQAEKRKAELYEPSRKSLIEQGVTKPTKDQIEAQIMLDEQYYALRQNIISLTFNVRQVQYVVKAFEQRKDMLIQYGADLRRDFEYSQKVSMPDPLKGQRTSYNNPYNT	176	21.12	hypothetical protein [Enterococcus phage EFDG1] YP_009218376.1	4e-125	VOG0095	hypothetical protein [n=79]; gp98 [n=1]; No annotation provided [n=1]; gp148 [n=1]; ORF077 [n=1]; gp139 [n=1]; gp70 [n=1];	2.6e-64		_			Phage protein (ACLAME 1552)	0	_
A2_159	putative ssDNA binding domain protein	124540	125856	+	gtgaactttcaagaacaattaaaacaacaacttgcccaacaaaaccgaggagaacgtgccgaggtagactatccttccaatcatcttaaacacaaagagctatttattccaaaagaaactaatcaagtattagttcgtatcttgccacctagtgtttctggtgaaaactacaaccaaatggttcgtgaaatctttttacaagcacataaccgtaacggtaaagaactaaaattaaatgctgtcttatctgcattccctaacgtagaagacccattagaccaagcacttattaactggaatgcccaaaatcgtgttcctaacaaatggaacaaaaatgcaactccaactaagaagtatcttgctaatgttatccaattaattagagacccacaaacaggt…	MNFQEQLKQQLAQQNRGERAEVDYPSNHLKHKELFIPKETNQVLVRILPPSVSGENYNQMVREIFLQAHNRNGKELKLNAVLSAFPNVEDPLDQALINWNAQNRVPNKWNKNATPTKKYLANVIQLIRDPQTGQFRYETDEQGNLMVRLFKLSHSACQAINAKLTDTMLTPNFNPDVPDSVKQYSFISSAEAFPVMISKPAKGSGQMSYGVDVYSNMPLGALPQGWETQLEDLAYQATPSYSYNKEYIDYFIDVVNGVEPVSQAQGGQQAQPQQGYQAPAMGQGFASAPQQPAYNMAQPQQPMNTGFNQQPVAPVQPQATNMGTPSFGQTNMGTAPTMNGGFAQAPQQPVQPAPIADPMGFQMPMNQAPVTDPSTISDADMPFNMQAMPDVTPQATSVP…	438	48.15	hypothetical protein [Enterococcus phage EFDG1] YP_009513917.1	0	VOG0133	hypothetical protein [n=69]; ssDNA binding domain protein [n=5]; No annotation provided [n=2]; single-stranded DNA-binding protein [n=2]; ORF020 [n=1]; gp140 [n=1]; putative DNA polymerase III subunits gamma and tau [n=1]; ssDNA binding domain [n=1]; ssDNA binding domain-lke protein [n=1]; gp71 [n=1]; gp102 [n=1]; putative ssDNA binding domain protein [n=1]; gp149 [n=1]; ORF022 [n=1];	1.3e-114		_			hypothetical protein	0	_
A2_160	recombinase	125937	127184	+	ttggcaagaaaaagacaaagtgaaacagtagaagcaggtacaattgatttaacaaaagaattgggcttaacttcttttagagatacaaaattttctagtgtagcagaccgactacctacaatgattcctcaattagactacatcttaggcggaggacttccatttggacgtatggtagaggttatcggaaagaactctagcggtaaatctacttttgcagtacaccttactaaaatcgctcaattattgaaggttccaacattgtggattgacgtagagggaactgctgaccctgaccgtttagctgaactgggagtaaatcctgatgcaggggatgtattcatggtagagcctgctttgaaaaaagacggtactaaggatacaatgacagtagaacgg…	MARKRQSETVEAGTIDLTKELGLTSFRDTKFSSVADRLPTMIPQLDYILGGGLPFGRMVEVIGKNSSGKSTFAVHLTKIAQLLKVPTLWIDVEGTADPDRLAELGVNPDAGDVFMVEPALKKDGTKDTMTVERVAEELQRILPVINKTGKPILIIWDSVAQTAAEKEIERGVGNQQPGIKAKAMAQFSQIIAPLMTNSKALFVAINQARDEMGSMFGGIDSPGGHALHHWASLRLEVQKASKIENSEVNAFGVEEKSYIGHIMRIKTLKSKVSRPQQKAEMYLMADSGLDLEENIYRACFATNKQYGLISGGAWKAYTTDAGQEIKFNSEKNWVDFLKSEEGQPVRDELFAKMMARSFPNGYAPYKNEEIDICQIPLYKYVKDYMETHKEEAHPVEEQT…	415	46.04	recombinase [Enterococcus phage EFDG1] YP_009218379.1	0	VOG5950	recombinase [n=3]; No annotation provided [n=2]; hypothetical protein [n=2]; recombination protein [n=1]; recombinase A [n=1]; recombinase a [n=1];	1.5e-19	recA bacterial DNA recombination protein	DNA recombination and repair protein RecA, monomer-monomer interface			Phage recombination protein UvsX RecA (ACLAME 253)	0	_
A2_161	hypothetical protein	127227	127601	+	ttgcgtaaaactacaccagttaacaccgtactagaagccttagaaatgtttcaacaaggaacagcaactacagaggttcgtacgcctatttctttacaatctgtacgtaaacgtttcttagatgctaaagaagcaggaaaacgtgtattgattgaaaactctgatttaagtagtgcaaactctgttgttgttgatattgactatgtaggtagccgttggtgcttaggttatcaaaaagtattgtactttggagaagaggtacgtattccacatactatccatttctgtgatgtatacggagcttacggtaatgaagcacaaagaagcaaacgacaagtgaaaatcatttttgaaggagagaacccttttgagtag	MRKTTPVNTVLEALEMFQQGTATTEVRTPISLQSVRKRFLDAKEAGKRVLIENSDLSSANSVVVDIDYVGSRWCLGYQKVLYFGEEVRIPHTIHFCDVYGAYGNEAQRSKRQVKIIFEGENPFE	124	14.12	hypothetical protein [Enterococcus phage EFDG1] YP_009218380.1	1e-87	VOG0134	hypothetical protein [n=63]; No annotation provided [n=2]; gp104 [n=1]; gp142 [n=1]; gp73 [n=1]; RNA-binding protein [n=1]; ORF112 [n=1]; gp151 [n=1];	1.3e-38		_			Phage protein	0	_
A2_162	putative RNA polymerase sigma factor	127594	128211	+	ttgagtagagaccttaacaaagaggaacgtgagattagaaacggaaatcgtttcatcactgaggttcacggtaagggggtctttccacgagatgttgatagactgtaccaccgttatgccaacttacgttacaaggtctataacactcataaagactcttttcgaagtgaagcctcacgaaaagaactaagaagttatattgatgaacaatttatcaagttaacgaaagaatatgatattaacggagaggtcgattttccgggatatatcaaaaaagcccttaatctaagagttagacatagctttgtgaaaggacgttttcgtgatagtgctcgtgaacgtctgggagcagaggacaacgagattgaaacattactgggaacagacacctcttctcag…	MSRDLNKEEREIRNGNRFITEVHGKGVFPRDVDRLYHRYANLRYKVYNTHKDSFRSEASRKELRSYIDEQFIKLTKEYDINGEVDFPGYIKKALNLRVRHSFVKGRFRDSARERLGAEDNEIETLLGTDTSSQEAIEDAELIDDLLSKAKFSPVELAVFSYLLRGKVKDANIIKEVSAKYKVSQKSVRDAIKNVREYVALNLKDR	205	23.96	putative RNA polymerase sigma factor [Enterococcus phage EFP01] APZ81953.1	7e-144	VOG0098	hypothetical protein [n=23]; putative sigma factor [n=15]; RNA polymerase sigma factor [n=15]; sigma factor [n=8]; RNA polymerase sigma-70 factor [n=8]; putative RNA polymerase sigma factor [n=4]; RNA polymerase sigma factor sigma-28 [n=4]; No annotation provided [n=2]; gp152 [n=1]; gp105 [n=1]; RNA polymerase sigma factor-like protein [n=1]; sigma factor for late transcription [n=1]; putative la…	5.8e-74		_			Phage protein (ACLAME 1553)	0	_
A2_163	putative holin	128279	128557	+	atggaagaacaaaacaacactggcaaatacgctccatttattcgactaattgtaatgggtatctccttcgtggctactggtttaacaactatgtttggttgggaaccactaccttttacagacgaacaaatgaaccaaggtttaatgcttgtactttctgttggacttgctatctataactggtacaagaacaacgctgttactaagtacggtaaagctaaagagcaagcaggtaaagaagttgtcggaactcgacaagacttcaaacaacaaggctaa	MEEQNNTGKYAPFIRLIVMGISFVATGLTTMFGWEPLPFTDEQMNQGLMLVLSVGLAIYNWYKNNAVTKYGKAKEQAGKEVVGTRQDFKQQG	92	10.34	putative holin [Enterococcus phage EfsSzw-1] QAX97618.1	2e-60	VOG0136	holin [n=68]; putative holin [n=16]; hypothetical protein [n=15]; holin protein [n=4]; lysis protein [n=4]; putative holin protein [n=4]; gp54 [n=3]; ORF050 [n=2]; putative phage holin [n=2]; No annotation provided [n=2]; gp43 [n=1]; gp71 [n=1]; 77ORF035 [n=1]; holin-like protein [n=1]; putative SPP1 family holin [n=1]; ORF034 [n=1]; ORF051 [n=1]; HNH endonuclease domain protein [n=1]; gp55 [n=1]…	1.4e-23	SPP1 phage holin				Phage structural protein, holin, or lysin (ACLAME 23)	2	_
A2_164	major tail protein	128607	129803	+	atggaactaacaaatttaagtgctaaaacactacccgaattaaacgggaagtttcttgttgtagagactctatcagacggatacacaggaaccgtaaacggtcattataactatgaagttgttactaaaggtgaggactatgaaatctatcccacactttggaacaacgaaaaagcgcagtttgtaaaagctgacgaaatggttgtgtatacaaacggagatactgtattctatgtaacaagaacaacaaaagacccttataaccatgctgttatcagtgagttaatcgttgaagaaggaatggataaggacaagcgcacccttcaagctttccgactattcgcagacgatttattctctatcggaaactataacgtgttcttaacacaccaaattgat…	MELTNLSAKTLPELNGKFLVVETLSDGYTGTVNGHYNYEVVTKGEDYEIYPTLWNNEKAQFVKADEMVVYTNGDTVFYVTRTTKDPYNHAVISELIVEEGMDKDKRTLQAFRLFADDLFSIGNYNVFLTHQIDVVDSPNNVKVESVSLDKESGTLYVGDTVELTATVLPENATVKDVTFSVVPEGIATVTATGAKATVTAKVKGSANVIVTTLDGDKTAQYALTVKEHVSVSGITLNKEATSIVKGATETLVATVTPPDAENKAVTWESDKPAVAKVDQNGKVTAVDGGTANITATTVDGKKVATCVVTVTVPVTGVTLDTNAITLEIDGTQKLVATVAPINATNKKVTWKSDKPEIATVDQEGTVTGIADGTANVTAETEDGKKVATCAVTVNPAQA	398	42.2	major tail protein [Enterococcus phage EfV12-phi1] AYJ73527.1	0	VOG4563	hypothetical protein [n=127]; major tail protein [n=47]; head outer capsid protein [n=24]; tail protein [n=13]; putative tail protein [n=12]; Hoc head outer capsid protein [n=11]; No annotation provided [n=9]; structural protein [n=8]; putative major tail protein [n=8]; putative Ig-like protein [n=7]; Ig-like domain containing protein [n=5]; major tail subunit [n=5]; PKD domain protein [n=5]; lar…	9.8e-43	Bacterial Ig-like domain (group 2)	Bacterial Ig-like, group 2 (IPR003343)			hypothetical protein	0	_	ISP, gp70, CCA65801.1 + ISP, gp71, CCA65802.1
A2_165	structural protein	129830	130288	+	atggctaaagaaatcgcaaatattgcagacttattaaaaccaagcgtaaaaactgtcgaactagacggtaaatatcttgtagtacctaccctatcagatgggtatactggtacagtacagggggcttatgcttatgaagttaagaaatcaggaacagactacaaagtaagtgaacttatctatgataaagataaaaacacgtttactcctgcggatgctccaattatcatgacagatgacgatacaattttcttcgttactcgtacgttgattgacccttacaactacccagtaattagtgaggctacagttaaggctcatgaaattaaagaaaaacaagtacttcaagcatttatcgcctttgcagaagacagattcaaactaggagtatacaacgta…	MAKEIANIADLLKPSVKTVELDGKYLVVPTLSDGYTGTVQGAYAYEVKKSGTDYKVSELIYDKDKNTFTPADAPIIMTDDDTIFFVTRTLIDPYNYPVISEATVKAHEIKEKQVLQAFIAFAEDRFKLGVYNVFLADDPYILQDKAEEEIGG	152	16.98	structural protein [Enterococcus phage EfsSzw-1] QAX97620.1	7e-98								Phage protein (ACLAME 1302)	0	_
A2_166	hypothetical transmembrane protein	130381	130785	+	atggctatagtattaatgggacttacacttttgtttatggttttgaacattgtggtatggaatgttaagagcaaaaaaggagaaaagagttctaataagttattatttgtattaccaagtatattcggtatcatggctttcgttattgtgctaactatttcaccagtacttaaccgagctaatatcattaagtatgaggtacgctctgctgagaactatgtagctagctacataggggaagtaaaggcttgggaagcacgagacaccaaagaccctgtaatttttaactacctgcaagagtcaaaacaagacctctctagagctaaagtccaactagaagatgcaaaagatgaacttaacaaattagaacaggcaaaatggtggtggaactttaacttg…	MAIVLMGLTLLFMVLNIVVWNVKSKKGEKSSNKLLFVLPSIFGIMAFVIVLTISPVLNRANIIKYEVRSAENYVASYIGEVKAWEARDTKDPVIFNYLQESKQDLSRAKVQLEDAKDELNKLEQAKWWWNFNLF	134	15.49	_									hypothetical protein	2	_
A2_167	hypothetical protein	130880	131116	+	gtggtcaaagctaaaaatcctgtacaaagacgtaggggaacttacaacagttgtgatgtgctagttgaagaagagaatggtttcttttattatagtgtacttaacgcagatggtaaagaaattatcggtggctttagagataaaggctcccaagacatatctacattttacaactacttacttaagttagtagatgactacgttaaatgtccagagggttttgttgaagatgtttaa	MVKAKNPVQRRRGTYNSCDVLVEEENGFFYYSVLNADGKEIIGGFRDKGSQDISTFYNYLLKLVDDYVKCPEGFVEDV	78	8.96	hypothetical protein [Enterococcus phage EFDG1] YP_009513919.1	0.9872	VOG8823	hypothetical protein [n=3]; No annotation provided [n=1];	1.9e-32					Phage protein	0	_
A2_168	hypothetical protein	131109	131378	+	atgtttaaacgtaagaaatactatgtagtccaactagttgttcaaccagatagtaagccttggtacaggtcaatacttgtccaaagagaagacgggtatctgtttacagaaggttataacagaaaatgtcaggtagagccaatgtatacacgtcttggtatgaaatataaaaaagtttttactgaaaaagaaatatgtgcaatcaacccagattacatgtattttgcagtggaggtgaccaaggatggcagacctattaatgataactaa	MFKRKKYYVVQLVVQPDSKPWYRSILVQREDGYLFTEGYNRKCQVEPMYTRLGMKYKKVFTEKEICAINPDYMYFAVEVTKDGRPINDN	89	10.76	hypothetical protein [Enterococcus phage EFDG1] YP_009513920.1	8e-59								hypothetical protein	0	_
A2_169	putative exopolyphosphatase	131353	132291	+	atggcagacctattaatgataactaagaagaatgttcaaggttatgtattaaactacttacttaagcaattagctgtgaaaagtgaacacaactacacttgtgagtttttagataagtttaacttacctgatattaaaaattatgcgaataaagcagatgtactaattatttcaggcttccctttttatgagagccaacgtactactgtggatgaagcattacaggtaatgaacaatccgtttagtcaattctttcacttagcaacttttggggatacctatagcaacgagggcagttttcattcatatgtagatgaattagtaagccctgtaggaaacttccctaaaataattaaagaactagagaacttcttgaaatttaatgatgtaattcggcac…	MADLLMITKKNVQGYVLNYLLKQLAVKSEHNYTCEFLDKFNLPDIKNYANKADVLIISGFPFYESQRTTVDEALQVMNNPFSQFFHLATFGDTYSNEGSFHSYVDELVSPVGNFPKIIKELENFLKFNDVIRHLLLSDMESIIEATDAYNRYEVTDTILDWVSLVETYREQLYARYGVGTDLEEILDKDKTLVKALREKKDDYIKRTLGRTSAQVINGTVVCFTYAEEYVNEVAHKLIEFYQSYNYTKVAVFVGRHTKGDDMFSIRTAGIDAGELAYKVNRGRGKPTTATVFLGNSGQSTFNALLNTLAQIV	312	35.59	hypothetical protein EFV12PHI1_RNA2 [Enterococcus phage EfV12-phi1] AYJ73531.1	0	VOG0139	hypothetical protein [n=49]; exopolyphosphatase [n=4]; No annotation provided [n=1]; gp147 [n=1]; gp79 [n=1]; gp111 [n=1]; gp156 [n=1];	1e-95					hypothetical protein	0	_
A2_170	metallophosphoesterase domain containing protein	132349	133632	+	ttgaaaaagaataaaatgctagaagacctaatgaaacaattagataacccatacgtaattggggcaattattgcaggaactttgcaacatgactttaaccgtatacacgttagcaaatataataaatatgctcgtgagtttggtttagaccgagagaacaaagaaagcttagaagcactaattgaacatttcgattctgataagttattaaaggagttgtacatgtcaagtattgcaggagaaattaatgtggacatgcttcgttcatttaaagataaaacgaaaaaatccgcattccaaactttgtctccattcgtggtagataatcaagcggttctagctcgtaatcgtgagttcaacaagattcaacgtgagggtgcttacttagaccacttaatc…	MKKNKMLEDLMKQLDNPYVIGAIIAGTLQHDFNRIHVSKYNKYAREFGLDRENKESLEALIEHFDSDKLLKELYMSSIAGEINVDMLRSFKDKTKKSAFQTLSPFVVDNQAVLARNREFNKIQREGAYLDHLIEGLKEHLSEELENTNTLKYIEPELRVKGKPSDREMILCLSDWHIGAFVNNIDTGGYNYDIFRERLNSLLSEAFRIVKEQNIRTVHVYHIGDIIEHINMRNVNQAFEAEFPATEQIAKGIRVLVETLNVLAKAGLDVTFGMVGGNHDRFQGNKNDKIHNDNVAYLVVDQLHFMQDLGSLHKNVTLIDNRKDVYSFKDNVAGKRIKVVHGDNEGKKVDVKIPKHIKEEVIEYLIMGHIHTTRIIQEDYSRFHVYVGSPMGANNYSAEN…	427	49.03	putative DNA repair exonuclease [Enterococcus phage EFP01] APZ81946.1	0	VOG4570	hypothetical protein [n=215]; putative DNA repair nuclease [n=12]; DNA polymerase I [n=10]; gp35 [n=7]; putative DNA repair exonuclease [n=6]; DNA polymerase [n=5]; putative DNA polymerase [n=5]; DNA polymerase II small subunit [n=5]; metallophosphatase [n=5]; metal-dependent hydrolase [n=4]; putative metallo-dependent phosphatase 2 [n=4]; DNA repair exonuclease [n=4]; phosphoesterase [n=4]; gp36…	3.6e-100	Calcineurin-like phosphoesterase superfamily domain	Metallo-dependent phosphatase-like (IPR029052)			hypothetical protein	0	_
A2_171	hypothetical protein	133645	134013	+	atgaacccgatttactttttattatctatcatgtatgtattcgagtttggacaagcattcttgaatacgaaacgaaaagaacgatatatgattgaagatggtggagaacctcttcctagaagctcttacgtgttcttattcattcaatatgtattgcgtactcttttcgcaatcttgcttatttttattgtaccagagagcctacagttcaacgtaggaggtattactgcctttatagtagttttgcttattattccatttatctctcggttcattgaagttggtattcgggtattgattattaaatacttgcaagccaagcacataaaacgtattaaggaacaaggggacgaaaaagagactaattag	MNPIYFLLSIMYVFEFGQAFLNTKRKERYMIEDGGEPLPRSSYVFLFIQYVLRTLFAILLIFIVPESLQFNVGGITAFIVVLLIIPFISRFIEVGIRVLIIKYLQAKHIKRIKEQGDEKETN	122	14.3	hypothetical protein EFP01_018 [Enterococcus phage EFP01] APZ81945.1	3e-80	VOG0141	hypothetical protein [n=16]; gp149 [n=1]; gp81 [n=1]; No annotation provided [n=1];	3.1e-48		_			Phage protein	3	_
A2_172	hypothetical protein	134058	134702	+	atgaaatatacagaaatccaagtaggtgacggacaaagcaccttattagatgtaaaaagcaaacctgccttaattcgtagaggcacattaacaatgaaagttaaatcaagagatagtctaatcagtaaggtagaagagaaacctgtatatattgttgagctagcagaagaatcctatggtacaagcgttgtttctgtttttagtgcagtacaggagggaagcggagaccatgtagttgttcagaaggcgtacacagagaatattacgcaaccatcgtttaaaggcaccacatttttaggtaaggttgctcaaaaggttcatgaaaagagcttaaaaccaaaacgggtaatcacaactaaacctcctgtttttttagcgcctgttgtcatgggagtagat…	MKYTEIQVGDGQSTLLDVKSKPALIRRGTLTMKVKSRDSLISKVEEKPVYIVELAEESYGTSVVSVFSAVQEGSGDHVVVQKAYTENITQPSFKGTTFLGKVAQKVHEKSLKPKRVITTKPPVFLAPVVMGVDTFTQEHGLGFYEREPDKFVMKDGHPSIEYGKNTGVFICLNSIKWDKAYVNAGQLIQDYVADKQLWFNLGGTKPQFKSEVNQ	214	23.86	hypothetical protein [Enterococcus phage EFDG1] YP_009218390.1	6e-156	VOG0142	hypothetical protein [n=67]; No annotation provided [n=3]; ORF071 [n=1]; gp150 [n=1]; gp159 [n=1]; membrane protein [n=1]; gp82 [n=1]; gp118 [n=1];	2.5e-56					hypothetical protein	0	_
A2_173	hypothetical protein	134699	135439	+	atgaccgataaccgtttctatgaggcagacatacaagaactaatcttgaacaaaaaacgtatttttggagacatcggggaaagtgctattgtatttgagaaagcagttatgagagggaatactatttgtgattgtttaatctttacagaaaaacgaggcgttattggtattgaaatcaagacagaacgtgactcaacaaaacgtttgaataagcaacttaaagactatgaaaaagtctgtgattttgtttatgttctttgtcatgatacacatgtaccaaaagtggaacagattctaaatagatacaatcatagacatgttggtattttagcttatacggagttcatgggtgaagctatgttaggaatatacaaagaagcaaccccttcaccaagtaaa…	MTDNRFYEADIQELILNKKRIFGDIGESAIVFEKAVMRGNTICDCLIFTEKRGVIGIEIKTERDSTKRLNKQLKDYEKVCDFVYVLCHDTHVPKVEQILNRYNHRHVGILAYTEFMGEAMLGIYKEATPSPSKSAYHMLDILWKEEILKMLGTFRHYGIRVETATGTKFMHTANRSGGVSGLYTKSATGRTMRKPDLIRNLINRVGGAEEATRVFCDVFIHNRQHPEKAIKLRHFKQQPIRSDNNE	246	28.4	hypothetical protein [Enterococcus phage EFDG1] YP_009218390.1	6e-156	VOG0143	hypothetical protein [n=71]; No annotation provided [n=2]; gp84 [n=1]; gp152 [n=1]; ORF043 [n=1]; gp124 [n=1]; gp160 [n=1];	1.8e-102		_			Phage protein (ACLAME 1254)	0	_
A2_174	hypothetical protein	135432	135935	+	atgagtaaacaaggactaccttttggtacttgggagaactccgcaggaagaaactacacagggttaggtaatacagataatggacataataagaaacgaatgtccacaagaggatattaccacgtagctctgacaaaagaatataggggactaacagagagggactttgaactaaaacttgaatatgggaaagaccttgtttctcaatatacaggtgtaccgattgacatgcttgttcttcggaaaaaagcagaaaaacaaacactttcgtctatagatagtgtatactatgtttgtcgaggaaaagaacctatcggtaagctgtctgtaagggcacagagacggtttaaagaccttggactcacatttgtatacctagagaagaactacgcccctaaa…	MSKQGLPFGTWENSAGRNYTGLGNTDNGHNKKRMSTRGYYHVALTKEYRGLTERDFELKLEYGKDLVSQYTGVPIDMLVLRKKAEKQTLSSIDSVYYVCRGKEPIGKLSVRAQRRFKDLGLTFVYLEKNYAPKVVRRVSKGQRSLLGQTKSDKRKANRKQKKPKTTN	167	19.19	hypothetical protein [Enterococcus phage EFDG1] YP_009218391.1	0	VOG0144	hypothetical protein [n=65]; No annotation provided [n=1]; gp130 [n=1]; gp153 [n=1]; gp85 [n=1]; ORF093 [n=1]; gp161 [n=1];	5.4e-54		_			Phage protein (ACLAME 1554)	0	_
A2_175	hypothetical protein	135946	136812	+	atgctaagtaaggggaaacaagttacacttagaaagttaaacaatattattacaaataaggagtacatccttataggtgctcgttacacgaacgattctttagaacgagatattcctattacaactgtaattgacgatatacttatagatttgaagaaagagacaatggcaggctgtgttttctttagaccagtaggagatgcacaaagaaatgcgctatctctattaaaagatgcgtgtatgcactttggttacggagaatttttagacgaagctattgaacgtcctgcattgtatgcggggctaaaagcaaacgttatgctacctgacacagccttctcaaatatccaagaaattccattcaatttttatttcacagaaccagaagtattttgtgaa…	MLSKGKQVTLRKLNNIITNKEYILIGARYTNDSLERDIPITTVIDDILIDLKKETMAGCVFFRPVGDAQRNALSLLKDACMHFGYGEFLDEAIERPALYAGLKANVMLPDTAFSNIQEIPFNFYFTEPEVFCEEVTIKGRKHIQYTVLDRISLDDVQHVEQSLVVLFRKAEYDGETLLGAYTDTKLTKTEAIKILQFVSNGSLLEQVVGAVTVFSDKVVSTLIPLFNDVDISFMKSGEGNPVVSITADTGGIAFDEKDLDGMSIESPSFGAYRLVLHVGKDTVSILIG	288	31.94	hypothetical protein EFV12PHI1_RNA5 [Enterococcus phage EfV12-phi1] AYJ73536.1	7e-119	VOG0145	hypothetical protein [n=68]; DNA maturase A [n=2]; Thy1 [n=1]; gp154 [n=1]; gp131 [n=1]; ORF038 [n=1]; gp86 [n=1];	5.8e-64					Phage protein	0	_
A2_176	hypothetical protein	136925	137473	+	atgagtgtagcatcaagtttagatagagctgatgaatggttgttgtcgcatttgtgtgataagcgtttagagtatttgtctcaaaaagaagagttaactgcaaatgaaaaagcagaaatattactaattcaagagcttaatatgaaactaatatgtaataccttacaaaaagagacacctgttcaaaccgtacagggttctgacgttactagtggcttattaagcaaagcttacacaaactctgttaacattacatcccaagaagcgtggtatacatctttgttgaaacgtacgcttgatgttgttgatggaataccttgtgtaggtaatgttactgtatttgtggactcagatgagattagtatttcgattatgggacacatacgacacgataatgat…	MSVASSLDRADEWLLSHLCDKRLEYLSQKEELTANEKAEILLIQELNMKLICNTLQKETPVQTVQGSDVTSGLLSKAYTNSVNITSQEAWYTSLLKRTLDVVDGIPCVGNVTVFVDSDEISISIMGHIRHDNDLTCDVYEISFENLGGIEDFLIHVEGVEIALPDYLEFITEELPAILKKSL	182	20.37	hypothetical protein [Enterococcus phage EFDG1], YP_009218394.2	0					_			hypothetical protein	0	_
A2_177	DNA polymerase beta family protein	137486	138334	+	atggatttaaaacaagcttacaactatgcagtagaacatttaaatgaaaatgccaaaacagaaagtgaacgtatctatgtattgggtgtcttccaactaggaagccgatatgccggatacgatattgaatcaagtgattatgattttacagtcgtttacatgccgtctgcttatgatttattaaaccgtgagtatggacgtagcaaaattaagtttgaacacattgattatgaagtggaaatgtcctttatggatattcgcaaatacctaaatcgtttattatcaagctcactagaaacattacaaatggtgtttgcaccatctagcatgagttactatgctaaatttggagacgataacctatcattgcgagcagaagaacttgtagatttcatgtta…	MDLKQAYNYAVEHLNENAKTESERIYVLGVFQLGSRYAGYDIESSDYDFTVVYMPSAYDLLNREYGRSKIKFEHIDYEVEMSFMDIRKYLNRLLSSSLETLQMVFAPSSMSYYAKFGDDNLSLRAEELVDFMLKLRDNRKSFVYLNTDKLYDSISGRAKSSMGNASISYTNDEYGRTVKYAIGVEYMQDLLQALYYNEDIREGLTVSPMQAPVYKEHRNNPSYEIARLYHSRAVNLIEKMVLNKAVVRETLRKLQPTEDTIKVVREVWTEEFVNIILGGYDD	282	32.91	Thioredoxin, phage-associated [Enterococcus phage 156], VDB76872.1	2e-35	VOG7868	hypothetical protein [n=4]; No annotation provided [n=1];	1.7e-133	RNA repair pathway DNA polymerase beta family	RNA repair pathway DNA polymerase beta (IPR018775)			hypothetical protein	0	_
A2_178	putative PcfJ protein	138334	140061	+	atgatgacaacagcagtaaaagaaagaacattagatgaaatcttaaccaatcctaagaaaccgatgacagagaaactggttgaagctgaacaactaatcaagaacagtgagcatgtttatgactttgggttaggtacaattaaagaaactatggtgatgtctggcaaaaactggttagctagtcacttatatatcaaagaagttactacttatggatttatcttgcaagccgttgtatacaaacagtccttagttgagcgggctgttactaacgatgaaggtgaagaaataaaacctgcttcttatgactatgagctaaaccgtgtctacgaattagagtacagtctacgagataagtatactagactacttaaaaatggtagccctttgaaattctca…	MMTTAVKERTLDEILTNPKKPMTEKLVEAEQLIKNSEHVYDFGLGTIKETMVMSGKNWLASHLYIKEVTTYGFILQAVVYKQSLVERAVTNDEGEEIKPASYDYELNRVYELEYSLRDKYTRLLKNGSPLKFSENNIKNMFSGQEGVIQKLDSCCDTEMYSSMYDVFSCIGNESVPQVARFLVRFMQLNVVELIYKSGVPIPFAKDFARDQAKKLEKGGSWYCSPEPTAKWVDCTATSPVKVLNIPKSLFKIICQGDITFRRYVSMYKAIRKAEKTGFEEEPREEWNRELRMYIKPEEDEAIVQKRKKYNEKCLKRNKQGIIRACGALYHLFTFAVELDNEYGIEKASKLASHEFEDMLSREVEPESIDNLSNNSAVCIAFSLGLELNRVARYMYYQLH…	575	66.67	putative PcfJ protein [Bacillus phage Bp8p-C], YP_009227065.1	3e-32	VOG5164	hypothetical protein [n=24]; putative PcfJ protein [n=6]; PcfJ-like protein [n=2]; No annotation provided [n=1]; putative PcfJ-like protein [n=1];	2.7e-115	PcfJ-like protein	PcfJ-like protein (IPR025586)			hypothetical protein	0	_
A2_179	hypothetical protein	140336	141031	+	atggctaaaaaagacttaaataacagttcagtattgctgaacttatatcataataaactattagtatccaaggttgatgaagccctagacgagggcaaaccttatgattttattattgctttttgtaaagagaaatttgactttgaaatcagtaaacccgcattatctcgttataaagaaaaacgcagagaagcaatcgaacagggtgtagaccttgaatctctacttgacaaaagacgaaaatctggtaaagttatagacctaaaaggaaaagaggttgaaactctaccaaacacgaacacgtcttatgaccaaacatttaacgcagtagagcaaatttataatgacgttgaagtgttagatactatcattcaaaaaggctttgctagcttgaaagaa…	MAKKDLNNSSVLLNLYHNKLLVSKVDEALDEGKPYDFIIAFCKEKFDFEISKPALSRYKEKRREAIEQGVDLESLLDKRRKSGKVIDLKGKEVETLPNTNTSYDQTFNAVEQIYNDVEVLDTIIQKGFASLKEVDYVEAPLAMKAIEVKAKVTGNQLQGLSLVGLRELRLRQSAKEQAMTEVILRFIPEEQHEEVYQAIEEAEAEFYENLDLTAEDARITSALEQAGMNII	231	26.28	hypothetical protein [Enterococcus phage EFDG1] YP_009218399.2	6e-166	VOG0043	hypothetical protein [n=75]; gp165 [n=1]; No annotation provided [n=1]; ORF048 [n=1]; gp134 [n=1]; gp168 [n=1]; gp36.2 [n=1]; gp96 [n=1];	1.3e-95					Phage protein (ACLAME 1248)	0	_
A2_180	putative small terminase	141045	141509	+	atggcagaaaatctagtggaagtagactatagagggctgactttacaagaagcacttcaagcgctactagacaaaaaagtattactagtcaaaggactagaacaaagtcggaatttagacgtattgatacgtctttacaccgaaggagttgtacctgttactcaaatcagttatgatgttgttcctgctgatgggcattggagagaagaatactggcagatatttgatatatctgttaatgcactaagtacgtatccgtgttacgtgtacgatgcagaaacggctaataaagcacctaagttcctgattggaacaacagtttattacaccagtaagatggatagcactcgggattcagctattgttattggtttgtacaaagatgaagaaggtaactgg…	MAENLVEVDYRGLTLQEALQALLDKKVLLVKGLEQSRNLDVLIRLYTEGVVPVTQISYDVVPADGHWREEYWQIFDISVNALSTYPCYVYDAETANKAPKFLIGTTVYYTSKMDSTRDSAIVIGLYKDEEGNWHYKLSRDQEIYAETELTADRL	154	17.7	hypothetical protein [Enterococcus phage EFDG1] YP_009218400.1	3e-108	VOG4581	hypothetical protein [n=91]; terminase small subunit [n=73]; terminase [n=13]; putative terminase small subunit [n=12]; gp6 [n=9]; putative phage terminase small subunit [n=6]; structural protein [n=3]; terminase-small subunit [n=3]; gp5 [n=3]; small terminase subunit [n=3]; phage terminase, small subunit, P27 family [n=3]; P27 family terminase small subunit [n=2]; gp1 [n=2]; putative small termi…	1.6e-18					Phage protein (ACLAME 1555)	0	_
A2_181	hypothetical protein	141597	141851	+	atgaaaaaagaaaagatttatactaatgaagaattggaagagttgcttgcaaaactaccaaacgatgtcttatgtaaagaatatgatgcaatgacatacgacaggttttatgcttggggaaatgattcttgtgaacaagtgcaagagttattgagtaaacataagtataacttagattcaattcaattggttcacgacgtattttatgcactggaaaatttggtagaaggagaaatagaatatggaaataggtag	MKKEKIYTNEELEELLAKLPNDVLCKEYDAMTYDRFYAWGNDSCEQVQELLSKHKYNLDSIQLVHDVFYALENLVEGEIEYGNR	84	10	hypothetical protein EFV12PHI1_RNA18 [Enterococcus phage EfV12-phi1] AYJ73543.1	1e-47	VOG6846	hypothetical protein [n=5]; No annotation provided [n=1];	3.8e-08					hypothetical protein	0	_
A2_182	hypothetical protein	141920	144340	+	atgaaaccattcgaagacatttttgatgtgttgaacaaagcacgtcaagacaaagacaaggtaacacttacttttattgaagggctagacaatattgctagactccaaattgaggattcttctgctaccgcaggaacaactcgttatgtaaagttctacaacaatgacatccgtaagttccaatacgttgaccaagctgactttgaagaaatgtacgcaggcttagaaatgaaaacaggcaaaccaaaagaagaagcaatcgagtttccttccgaggaagtaggaattatcagtgctttaaaaatcttgcaacaaagtggtgtctttagtgatgaagacggaatgcgaactctaggaattaacacgtctacattgaaagatgctcactatatcttacag…	MKPFEDIFDVLNKARQDKDKVTLTFIEGLDNIARLQIEDSSATAGTTRYVKFYNNDIRKFQYVDQADFEEMYAGLEMKTGKPKEEAIEFPSEEVGIISALKILQQSGVFSDEDGMRTLGINTSTLKDAHYILQYIEPAIDRYFESLNKDIEELDRVMINQSDELKQKIWESFVFSKDNLSKMLDDFELATLDTFPNVPSNLIVDTCSEVKKTLEGLLIEDAEENPIECHDYLVRGFVGAVIRIEQFIISVATLSYRRTELELRESREAYIKELASNLFIFAEAIAQAYTRLVCSILMENSIDMHNASEYIQVMETKAVHWVKEEALGGTMLANNEEDLVELSQSLNSMTLDDVRETQEDPEKAEFKEALEELLNELIGVFSEDEDEEEEVDETEDEDEE…	806	92.43	hypothetical protein [Enterococcus phage EFDG1] YP_009218402.1	0	VOG4842	hypothetical protein [n=4]; No annotation provided [n=1];						hypothetical protein	0	_
A2_183	minor coat protein	144402	144851	+	ttggaagagacggtttataattttatacaaggcttaagcgggacacaattaactatattagaagatacatttgctttactaggactaatctttatacttataggaatacattttttagtagcagatacagttgaatgggtgaaacttgttaggaatccaagagtatctacatttgcaacaatacacatgtattttactttttatctaccgatgtttattttctttttggtagatggtagtacggttactacttttgttgtttcattactgatgtttgctattgtgtatacatggattgtctggcttcgagtgggtaggtacacagaaaactggtcagtagtacgtccatttgttacctatattaaagcacaagaccatgtatgtacgctaattattggt…	MEETVYNFIQGLSGTQLTILEDTFALLGLIFILIGIHFLVADTVEWVKLVRNPRVSTFATIHMYFTFYLPMFIFFLVDGSTVTTFVVSLLMFAIVYTWIVWLRVGRYTENWSVVRPFVTYIKAQDHVCTLIIGSALLRTVLFFIKIRIG	149	17.25	minor coat protein [Enterococcus phage EFP01] APZ81932.1	6e-94								hypothetical protein	3	_	ISP, gp83, CCA65814.1
A2_184	hypothetical transmembrane protein	144880	145440	+	atgaatgaaataatgagttatgtttggttgggtgtgtttattgctatacccctaattggctttatctacgtatataactacaatagaaaaaacccacgttggtaccttcgcaaaagctattgggcgccactagtgatagacttagttgtttttggtgtttggataatggtgggcgtaattacactagctgttggacatacagaaactactattaaaacatttaatattgaaccacttacggtttatagttcaccagaaaatgtttatgcaaagataggtagcacggatgacagctatgttaactttgcaattacaggtaagggaactcattctgcaccacttggtaacactagtatccattacgttgagtccgaaggtagaccgaaagtcacagttact…	MNEIMSYVWLGVFIAIPLIGFIYVYNYNRKNPRWYLRKSYWAPLVIDLVVFGVWIMVGVITLAVGHTETTIKTFNIEPLTVYSSPENVYAKIGSTDDSYVNFAITGKGTHSAPLGNTSIHYVESEGRPKVTVTYYKLDSPFSAFMGMQGELVTKKTRVDIQVPVGGVDVTNTGSTFEEQSVNDLLR	186	20.85	hypothetical protein EFV12PHI1_RNA12 [Enterococcus phage EfV12-phi1] AYJ73545.1	1e-130								hypothetical protein	2	_
A2_185	hypothetical transmembrane protein	145649	145885	+	atggaaaaacaaaaacaagtaattacaagaaaacaatatgaggagattatggcacgttataacaaaatagactatgctatcattgcaggttttgttatctttggcacagtcatctttggttttgggggatttgtatttatggctattgttggtgcgtttacgttcccacgtatgaaacaaaaaagcattaatttaatggaacaagactacattgttagagatgacattcaacagtaa	MEKQKQVITRKQYEEIMARYNKIDYAIIAGFVIFGTVIFGFGGFVFMAIVGAFTFPRMKQKSINLMEQDYIVRDDIQQ	78	9.14	hypothetical protein [Enterococcus phage EFDG1] YP_009513921.1	5e-48								hypothetical protein	1	_
A2_186	putative transcriptional regulator	145947	146195	+	atggcagaagcaaaaaagagctattctgacatgacagaggaggaagcacaatatgcaatggtattaggtgctagaatcgctcatgcacgagaagggttaggtattagtcaaggagaactaggtaagttagcaggtttcaatcaaacaactatctctttaattgagacaggtaaacggctacctaacttaaagacacttatcagattgagtaagattcttaaaaaaagtttgaaaattacattggaatga	MAEAKKSYSDMTEEEAQYAMVLGARIAHAREGLGISQGELGKLAGFNQTTISLIETGKRLPNLKTLIRLSKILKKSLKITLE	82	9.01	repressor [Enterococcus phage EFDG1] YP_009218407.1	2e-50	VOG11075	DNA-binding protein [n=1]; putative XRE family transcriptional regulator [n=1]; putative DNA binding protein [n=1];	1.3e-07	HTH_3, Helix-turn-helix	Lambda repressor-like, DNA-binding domain superfamily (IPR010982)			hypothetical protein	0	_
A2_187	hypothetical protein	146228	146668	+	atgacaacgaaagtaaaagaaacaaaatcaaaagtaaagaatggtgaacgtacaccgaaggaatttgtagcagggatgaaacgtagtaagaaagacttgtcacaaacgcaagtggtaacctctttaatggaaaactatccagaacttacaccaaaagacatccaagaaattacaggtattaaacgtggaactatctatacaatccaaagtcgtctacgtagtgctcatcgtaaggaacatacaaagaccgcagatacgccacatatggataaggtagagtctattagtgaaaccatgagtccggaagctattggtaaacaagacttattcaatcgtttagctgatgtatacttaaagaagattgaagaaaccgaagatattgaagaagctagcaaatac…	MTTKVKETKSKVKNGERTPKEFVAGMKRSKKDLSQTQVVTSLMENYPELTPKDIQEITGIKRGTIYTIQSRLRSAHRKEHTKTADTPHMDKVESISETMSPEAIGKQDLFNRLADVYLKKIEETEDIEEASKYNMLLIQVMESLDK	146	16.77	hypothetical protein EFV12PHI1_RNA11 [Enterococcus phage EfV12-phi1] AYJ73548.1	1e-100								hypothetical protein	0	_
A2_188	putative metallopeptidase	146822	147571	+	atgcaaacagcaactaaaaattttgaagttatacgtaagacagatgatttaatttattatcactttgcaaaggaaagcagttacgctatcaataaggcagataaacaagagtgggaagaggcaatgactgaatatgtgaatgactttcttgaacaggcttacggaaacatcccgcctatttcagtgtatatcaattctagactttctagaacattaggttggtttcaatattatttggaagacaatggcaaacctccttatattgaagtaagtagcaggttagtaaaaagtgcgattctgctaacagatactgagcacaaggaacttgcatacacagtaattaacgacctgttaagacatgaagctattcactatgcgttgtatgtactagataaacct…	MQTATKNFEVIRKTDDLIYYHFAKESSYAINKADKQEWEEAMTEYVNDFLEQAYGNIPPISVYINSRLSRTLGWFQYYLEDNGKPPYIEVSSRLVKSAILLTDTEHKELAYTVINDLLRHEAIHYALYVLDKPSSDGDDTFEKDLFVTGTSPSLSTPEYKVYKNEFPRLLCKYYAKCPVCDTVLAYETRGRYYCIHRCIEEGKTHPVIFRPKNELIIGIQPHVSYGRKLLEGKYDGEVKKSYREKVKKD	249	29.1	sprT domain-containing protein [Bacillus velezensis] WP_099566597.1	2e-09	VOG6244	hypothetical protein [n=5]; metallopeptidase [n=1]; No annotation provided [n=1];	5.6e-79		_			hypothetical protein	0	_
A2_189	hypothetical protein	147642	147968	+	atgttaaactttaacaaacatgtaacagcagaagatattatcagagatggagaatacaatgatgcagttgtagaacatattatcggagaacttgaaacaagtgataagaaaaaattagctctattcaaacaatggattgcagacaaaaaagaagatggagacacggaagctgttgaatactttaaaggtatgacagataaagaaattttggtttacatggacttagacgaaattgtagaatattatgaagaaacaggtcttgcagactttgcagatagtttagacattgactggacaggtttactagaaagctttggagtagaatag	MLNFNKHVTAEDIIRDGEYNDAVVEHIIGELETSDKKKLALFKQWIADKKEDGDTEAVEYFKGMTDKEILVYMDLDEIVEYYEETGLADFADSLDIDWTGLLESFGVE	108	12.43	hypothetical protein EFV12PHI1_RNA24 [Enterococcus phage EfV12-phi1] AYJ73550.1	3e-69	VOG7908	hypothetical protein [n=5];	5e-12					hypothetical protein	0	_
A2_190	putative RNA polymerase sigma factor	147982	148470	+	atgtatgatatggtaactaaaaagaaaagaaatcaagcaattgtacgtatgagacaggcaggaaaaacgtttaaggatattgcttctgagtataacatttctcaacaacgagtacaacagatatacaaacgagaaacctcgttaaataagattagacctaaagctggtagaccaagaaagcacgaaattgatgagaaacgaacagacattagtacttttgcagtaacgaagagacagagagaaagaatagtccaacaagctgaaaaggaaggaaagccaattaaggaggtagttgattctattatctttaatgcaatgagtggggaatacaacagccttttccataaaaaaggtggagataataaacaggttcctatggtagggaataaacaactgtta…	MYDMVTKKKRNQAIVRMRQAGKTFKDIASEYNISQQRVQQIYKRETSLNKIRPKAGRPRKHEIDEKRTDISTFAVTKRQRERIVQQAEKEGKPIKEVVDSIIFNAMSGEYNSLFHKKGGDNKQVPMVGNKQLLDALRAYLGAYEETPSEALRLVIDRIYEDE	162	18.88	hypothetical protein [Enterococcus phage EFDG1] YP_009218201.1	4e-115				Homeodomain-like domain	RNA polymerase sigma factor, region 3/4-like			hypothetical protein	0	_
A2_191	hypothetical protein	148580	149035	+	atgttaagtacagcagaatacgattcacttagagagtatttagtagccgtaattcataacgaaattagtgagtatggaggagacacgcaaagcttagacgtatggaaagaagaggttagtaagtacgcagataatcgaataggttggtatctccgttgcatgaacctagcagatttgttatatatagatactcccacttcactggcagacatttacaaagactataaagaggagctaaacgagatactcagagattatacagaggagttatatgcaggggctacgttcgataaggaagctgacgagcgcttagggtggatgtgggaagattatgacccattaatactagaagcacataatcaaggtctagtggctcgtctggggcttctaatcgttgct…	MLSTAEYDSLREYLVAVIHNEISEYGGDTQSLDVWKEEVSKYADNRIGWYLRCMNLADLLYIDTPTSLADIYKDYKEELNEILRDYTEELYAGATFDKEADERLGWMWEDYDPLILEAHNQGLVARLGLLIVAEQLATQLEQGTFTIPYDN	151	17.52	hypothetical protein EFV12PHI1_RNA22 [Enterococcus phage EfV12-phi1] AYJ73553.1	9e-103								hypothetical protein	0	_
	A2 annotation to date
	Role category	Number
	metabolism role	15
	DNA replication machinery	9
	miscellaneous	22
	lysis/cell wall degradation	4
	hypothetical protein	91
	hypothetical transmembrane protein	10
	virion structure role	29
	transcription role	7
	HNH endonuclease	2
	hypothetical lipoprotein	2
	Total CDS	191
											132

## Sheet: Table S3
Table S3. Complete list of pFam domains identified in the set of 59 herellevirus genomes.
Domain	Accession	Presence among phages of Herelleviridae
Phage_portal	PF04860.7	59
Baseplate_J	PF04865.9	59
Helicase_C	PF00271.26	59
AAA_25	PF13481.1	59
Metallophos_2	PF12850.2	59
Metallophos	PF00149.23	59
DNA_pol_A	PF00476.15	59
AAA	PF00004.24	59
Terminase_GpA	PF05876.7	58
DnaB_C	PF03796.10	58
ERM	PF00769.14	58
RecA	PF00154.16	57
KaiC	PF06745.8	54
zf-CHC2	PF01807.15	54
Ribonuc_red_lgC	PF02867.10	54
Ribonuc_red_sm	PF00268.16	54
DNA_pol_A_exo1	PF01612.15	53
Peptidase_U35	PF04586.12	52
AAA_23	PF13476.1	52
Bac_DNA_binding	PF00216.16	51
Ribonuc_red_lgN	PF00317.16	50
HTH_19	PF12844.2	49
HTH_3	PF01381.17	49
PcfJ	PF14284.1	48
ResIII	PF04851.10	47
HTH_31	PF13560.1	45
DUF2634	PF10934.3	45
Rad51	PF08423.6	45
NLPC_P60	PF00877.14	44
Phage_holin	PF04688.8	44
Phage_sheath_1	PF04984.9	39
dUTPase	PF00692.14	39
Amidase_2	PF01510.20	39
3D	PF06725.6	36
DUF3310	PF11753.3	34
Glucosaminidase	PF01832.15	33
Thymidylat_synt	PF00303.14	31
HNH	PF01844.18	30
SH3_5	PF08460.5	30
DUF1768	PF08719.6	29
GAS	PF13851.1	29
HNH_3	PF13392.1	27
PhoH	PF02562.11	27
NAPRTase	PF04095.11	27
Sigma70_r4	PF04545.11	26
RNA_ligase	PF09414.5	26
Sigma70_r2	PF04542.9	24
Flavodoxin_NdrI	PF07972.6	24
Big_2	PF02368.13	24
DHFR_1	PF00186.14	23
RtcB	PF01139.12	23
IncA	PF04156.9	22
Terminase_6	PF03237.10	21
NUMOD4	PF07463.6	21
AAA_5	PF07728.9	21
AAA_10	PF12846.2	20
Reo_sigmaC	PF04582.7	20
Thioredoxin	PF00085.15	20
YopX	PF09643.5	20
Flavodoxin_1	PF00258.20	19
Lactamase_B_2	PF12706.2	19
Lactamase_B	PF00753.22	19
RNR_N	PF08343.5	19
FtsK_SpoIIIE	PF01580.13	18
DUF859	PF05895.7	18
SMC_N	PF02463.14	16
HTH_23	PF13384.1	16
DUF2977	PF11192.3	16
Nuc_deoxyrib_tr	PF05014.10	16
AAA_18	PF13238.1	15
RNase_H	PF00075.19	15
Band_7	PF01145.20	15
Phage_holin_1	PF04531.8	15
CHAP	PF05257.11	15
GPW_gp25	PF04965.9	14
Sigma70_r4_2	PF08281.7	14
MazG	PF03819.12	14
GDPD	PF03009.12	14
HTH_11	PF08279.7	13
DUF3268	PF11672.3	13
DUF2828	PF11443.3	13
RVT_3	PF13456.1	13
HTH_28	PF13518.1	12
Nuc-transf	PF10127.4	12
Beta_helix	PF13229.1	12
LAGLIDADG_3	PF14528.1	12
CBM_4_9	PF02018.12	12
AAA_30	PF13604.1	11
DUF2829	PF11195.3	11
TMF_DNA_bd	PF12329.3	11
DUF1642	PF07852.6	11
DUF4379	PF14311.1	11
Shugoshin_N	PF07558.6	11
F5_F8_type_C	PF00754.20	11
Phage_XkdX	PF09693.5	11
HTH_36	PF13730.1	11
Flavodoxin_3	PF12641.2	11
Thioredoxin_2	PF13098.1	11
HTH_26	PF13443.1	10
DUF830	PF05708.7	10
Pentapeptide_4	PF13599.1	10
Pentapeptide_3	PF13576.1	10
Pentapeptide	PF00805.17	10
OrfB_IS605	PF01385.14	10
OrfB_Zn_ribbon	PF07282.6	10
HTH_OrfB_IS605	PF12323.3	10
ADIP	PF11559.3	9
Glyco_hydro_25	PF01183.15	9
Intein_splicing	PF14890.1	9
HTH_37	PF13744.1	8
Peptidase_S74	PF13884.1	8
DUF3603	PF12227.3	8
SbcCD_C	PF13558.1	8
NosD	PF05048.8	8
AP2	PF00847.15	7
Methyltransf_23	PF13489.1	7
Methyltransf_11	PF08241.7	7
Methyltransf_12	PF08242.7	7
Methyltransf_31	PF13847.1	7
DNA_methylase	PF00145.12	7
Zn_Tnp_IS1595	PF12760.2	7
HTH_Tnp_1	PF01527.15	6
DUF1523	PF07509.6	6
ATG16	PF08614.6	6
GIY-YIG	PF01541.19	6
Peptidase_M23	PF01551.17	6
DUF2313	PF10076.4	6
DUF867	PF05908.6	6
AAA_17	PF13207.1	6
DNA_ligase_A_M	PF01068.16	6
LysM	PF01476.15	6
bZIP_1	PF00170.16	6
NUMOD1	PF07453.8	5
Cast	PF10174.4	5
Amidase_3	PF01520.13	5
DUF444	PF04285.7	5
Thg1	PF04446.7	5
Thg1C	PF14413.1	5
Rad50_zn_hook	PF04423.9	5
HTH_38	PF13936.1	5
DUF87	PF01935.12	5
Pectate_lyase_3	PF12708.2	5
Lipase_GDSL_2	PF13472.1	5
Lipase_GDSL	PF00657.17	5
RNA_lig_T4_1	PF09511.5	5
DUF3307	PF11750.3	5
Toprim_3	PF13362.1	5
DEAD	PF00270.24	4
DUF4177	PF13783.1	4
HTH_Tnp_ISL3	PF13542.1	4
Amidase02_C	PF12123.3	4
HTH_Crp_2	PF13545.1	4
DUF3597	PF12200.3	4
PG_binding_1	PF01471.13	4
DUF1653	PF07866.6	4
AAA_33	PF13671.1	4
Glutaredoxin	PF00462.19	4
NMN_transporter	PF04973.7	4
dNK	PF01712.14	4
SLT	PF01464.15	4
SNase	PF00565.12	4
AAA_31	PF13614.1	3
DUF815	PF05673.8	3
DUF4127	PF13552.1	3
SLH	PF00395.15	3
NUMOD3	PF07460.6	3
NACHT	PF05729.7	3
Myosin_tail_1	PF01576.14	3
DUF2233	PF09992.4	3
Pribosyltran	PF00156.22	3
Baculo_PEP_C	PF04513.7	3
DUF3850	PF12961.2	3
AIRC	PF00731.15	3
AAA_28	PF13521.1	3
Flavodoxin_5	PF12724.2	3
N6_N4_Mtase	PF01555.13	3
Methyltransf_26	PF13659.1	3
LAGLIDADG_WhiA	PF14527.1	3
Hom_end	PF05204.9	3
MerR_1	PF13411.1	3
MerR	PF00376.18	3
PAPS_reduct	PF01507.14	2
DivIC	PF04977.10	2
SlyX	PF04102.7	2
HTH_7	PF02796.10	2
MarR	PF01047.17	2
DUF4376	PF14301.1	2
Hexapep	PF00132.19	2
NT5C	PF06941.7	2
Phage_gp49_66	PF13876.1	2
ParBc	PF02195.13	2
Phage_holin_4	PF05105.7	2
PG_binding_3	PF09374.5	2
Holin_LLH	PF09682.5	2
dCMP_cyt_deam_1	PF00383.17	2
Replic_Relax	PF13814.1	2
UDG	PF03167.14	2
HD	PF01966.17	2
5_3_exonuc_N	PF02739.11	2
5_3_exonuc	PF01367.15	2
DNA_ligase_OB_2	PF14743.1	2
DNA_ligase_A_N	PF04675.9	2
SASP	PF00269.15	2
UvrD_C	PF13361.1	2
UvrD-helicase	PF00580.16	2
UvrD_C_2	PF13538.1	2
AAA_19	PF13245.1	2
Viral_helicase1	PF01443.13	2
CENP-F_leu_zip	PF10473.4	2
VanY	PF02557.12	2
Peptidase_M15_4	PF13539.1	2
End_N_terminal	PF12218.3	2
Tropomyosin	PF00261.15	2
AAA_22	PF13401.1	2
Fer4_12	PF13353.1	2
Fer4_14	PF13394.1	2
Radical_SAM	PF04055.16	2
CTP_transf_2	PF01467.21	2
LemA	PF04011.7	2
Thymidylate_kin	PF02223.12	2
NRDD	PF13597.1	2
Gly_radical	PF01228.16	2
Amidase_5	PF05382.8	2
SprT-like	PF10263.4	2
XkdW	PF09636.5	2
PgpA	PF04608.8	2
AAA_15	PF13175.1	2
DUF1024	PF06260.7	2
Herpes_BLRF2	PF05812.7	2
DUF1510	PF07423.6	2
PQ-loop	PF04193.9	2
Bro-N	PF02498.12	2
Methyltransf_25	PF13649.1	1
PDDEXK_5	PF11645.3	1
Polysacc_deac_1	PF01522.16	1
CENP-B_N	PF04218.8	1
Tropomyosin_1	PF12718.2	1
SHOCT	PF09851.4	1
SH3_3	PF08239.6	1
SH3_4	PF06347.8	1
Laminin_I	PF06008.9	1
T2SE	PF00437.15	1
Lipase_GDSL_3	PF14606.1	1
Filament	PF00038.16	1
Spc7	PF08317.6	1
Peptidase_M14	PF00246.19	1
DUF2817	PF10994.3	1
AstE_AspA	PF04952.9	1
Med15	PF09606.5	1
PemK	PF02452.12	1
fn3	PF00041.16	1
Thioredoxin_3	PF13192.1	1
WEMBL	PF05701.6	1
FlaC_arch	PF05377.6	1
C1q	PF00386.16	1
AAA_13	PF13166.1	1
DUF2493	PF10686.4	1
DZR	PF12773.2	1
DUF4065	PF13274.1	1
Ferritin	PF00210.19	1
TK	PF00265.13	1
CorA	PF01544.13	1
Cauli_VI	PF01693.11	1
DUF2726	PF10881.3	1
Glyco_tranf_2_3	PF13641.1	1
Glycos_transf_2	PF00535.21	1
Glyco_trans_2_3	PF13632.1	1
DUF2628	PF10947.3	1
AAA_21	PF13304.1	1
AAA_29	PF13555.1	1
DUF2075	PF09848.4	1
NUDIX	PF00293.23	1
Lysozyme_like	PF13702.1	1
Nup54	PF13874.1	1
Glyco_hydro_20	PF00728.17	1
Collagen	PF01391.13	1
PRA-PH	PF01503.12	1
Zeta_toxin	PF06414.7	1
Toprim_4	PF13662.1	1
HTH_24	PF13412.1	1
KTI12	PF08433.5	1
Transglycosylas	PF06737.9	1

## Sheet: Table S4
Table S4. Details of phages of Herelleviridae and Ig-like domains associated with them
No.	Phage	Accession no	Host	Genus of Herellevirdea	Ig-like family and number of domains detected	Genbank accession	avaliable annotation of protein
1	Bacillus phage Bobb	NC_024792	Bacillus thuringiensis subspecies Kurstaki	Agatevirus
2	Bacillus phage phiAGATE	NC_020081	Bacillus pumilus GL1	Agatevirus
3	Bacillus phage Bp8p-C	NC_029121	Bacillus pumilus GR8	Agatevirus
4	Bacillus phage Bastille	NC_018856	Bacillus cereus HER1399	Bastillevirus
5	Bacillus phage CAM003	NC_024216	Bacillus thuringiensis	Bastillevirus
6	Bacillus phage Evoli	NC_024207	_	Bastillevirus
7	Bacillus phage HoodyT	NC_024205	_	Bastillevirus
8	Bacillus phage Bcp1	NC_024137	Bacillus cereus	Caeruleovirus
9	Bacillus phage BM15	KT995480	Bacillus megaterium	Caeruleovirus
10	Bacillus phage DeepBlue	NC_031056	Bacillus cereus BtB2-4	Caeruleovirus
11	Bacillus phage JBP91	NC_027352	Bacillus cereus ATCC 14579	Caeruleovirus
12	Bacillus phage CampHawk	NC_022761	Bacillus subtilis	Okubovirus
13	Bacillus phage SPO1	KC699836	Bacillus subtilis	Okubovirus
14	Bacillus phage BCP78	NC_018860	Bacillus cereus	Tsarbombavirus
15	Bacillus phage TsarBomba	NC_028890	Bacillus thuringiensis subsp. Kurstaki	Tsarbombavirus
16	Bacillus phage BPS13	NC_018857	Bacillus cereus	Wphvirus
17	Bacillus phage BPS1C	NC_023501	_	Wphvirus
18	Bacillus phage Hakuna	NC_024213	_	Wphvirus
19	Bacillus phage Megatron	NC_024211	_	Wphvirus
20	Bacillus phage W.Ph	NC_016563	Bacillus cereus	Wphvirus
21	Bacillus phage Bc431v3	NC_020873	Bacillus cereus	Caeruleovirus
22	Bacillus phage BCP8-2	NC_027355	Bacillus cereus JCM 2152	Caeruleovirus
23	Bacillus phage Mater	NC_027366	Bacillus megaterium
24	Bacillus phage Moonbeam	NC_027374	Bacillus megaterium
25	Bacillus phage SIOphi	KC699836	Bacillus subtilis		2 (FN3, PF00041.16)	YP_009625807.1, YP_009625845.1	hypothetical protein, hypothetical protein
26	Enterococcus phage ECP3	NC_027335	Enterococcus faecalis	Kochikohdavirus
27	Enterococcus phage EFLK1	NC_029026	Enterococcus faecalis	Kochikohdavirus	1 (Big 2, PF2368.13)	YP_009219822.1	hypothetical protein
28	Enterococcus phage EF24C	AB609718	Enterococcus faecalis	Kochikohdavirus	1 (Big 2, PF2368.13)	YP_001504177.1	putative Ig-like protein
29	Enterococcus phage EFDG1	NC_029009	Enterococcus faecalis	Novel genus EFDG1-like	1 (Big 2, PF2368.13)	YP_009513918.1	major tail protein
30	Enterococcus phage A2	N/A	Enterococcus faecalis OGR1F	Novel genus EFDG1-like	2 (Big 2, PF2368.13)	_	putative major tail protein, putative baseplate upper protein
31	Listeria phage A511	NC_009811	Listeria monocytogenes	Pecentumvirus	1 (Big 2, PF2368.13)	YP_001468525.1	gp145
32	Listeria phage AG20	JQ797329	Listeria monocytogenes CRIFS culture collection code: C519	Pecentumvirus
33	Listeria phage P100	DQ004855	Listeria monocytogenes	Pecentumvirus	1 (Big 2, PF2368.13)	AAY53380.1	gp77
34	Listeria phage List-36	NC_024364	Listeria monocytogenes	Pecentumvirus	1 (Big 2, PF2368.13)	YP_009043404.1	hypothetical protein
35	Listeria phage LMSP-25	NC_024360	Listeria monocytogenes	Pecentumvirus
36	Listeria phage LMTA-148	NC_024787	Listeria monocytogenes	Pecentumvirus	1 (Big 2, PF2368.13)	YP_009055747.1	Ig-like domain containing protein
37	Listeria phage LMTA-34	KJ586794	Listeria monocytogenes	Pecentumvirus
38	Listeria phage LP-48	NC_024359	Listeria monocytogenes	Pecentumvirus	1 (Big 2, PF2368.13)	YP_009042953.1	Ig-like domain-containing protein
39	Listeria phage LP-64	KJ094029	Listeria monocytogenes	Pecentumvirus	1 (Big 2, PF2368.13)	AHL19183.1	Ig-like domain-containing protein
40	Listeria phage LP-83-2	NC_024383	Listeria monocytogenes	Pecentumvirus	1 (Big 2, PF2368.13)	YP_009044615.1	Ig-like domain-containing protein
41	Listeria phage WIL-1	NC_025440	Listeria monocytogenes	Pecentumvirus	1 (Big 2, PF2368.13)	_	_
42	Staphylococcus phage G1	NC_007066	Staphylococcus aureus	Kayvirus	1 (Big 2, PF2368.13)	YP_240966.1	ORF080
43	Staphylococcus phage K	NC_005880	Staphylococcus aureus	Kayvirus	1 (Big 2, PF2368.13)	YP_009041373.1	putative bacterial adhesin/Ig-like protein
44	Staphylococcus phage P108	NC_025426	Staphylococcus aureus P108	Kayvirus	1 (Big 2, PF2368.13)	YP_009099387.1	putative major tail protein
45	Staphylococcus phage S25-4	NC_022918	_	Kayvirus	1 (Big 2, PF2368.13)	YP_008854102.1	putative structural protein with bacterial Ig-like domain group 2
46	Staphylococcus phage GH15	NC_019448	Staphylococcus aureus	Kayvirus	1 (Big 2, PF2368.13)	YP_007002272.1	putative major tail protein
47	Staphylococcus phage IPLA-RODI	NC_028765	Staphylococcus sp.	Kayvirus	1 (Big 2, PF2368.13)	YP_009195972.1	major tail protein
48	Staphylococcus phage JD007	NC_019726	Staphylococcus aureus	Kayvirus	1 (Big 2, PF2368.13)	YP_007112936.1	major tail protein
49	Staphylococcus phage MCE-214	NC_025416	Staphylococcus phage MCE-2014	Kayvirus	1 (Big 2, PF2368.13)	YP_009098075.1	major tail protein
50	Staphylococcus phage S25-3	NC_022920	Staphylococcus phage S25-3	Kayvirus	1 (Big 2, PF2368.13)	YP_008854278.1	putative structural protein with bacterial Ig-like domain group 2
51	Staphylococcus phage SA12	NC_023573	Staphylococcus aureus	Kayvirus	1 (Big 2, PF2368.13)	YP_009006804.1	putative tail morphogenetic protein (Ig-like domain)
52	Staphylococcus phage Sb-1	NC_023009	Staphylococcus aureus	Kayvirus	1 (Big 2, PF2368.13)	YP_008873653.1	major tail protein
53	Staphylococcus phage Remus	NC_022090	Staphylococcus aureus	Silviavirus
54	Staphylococcus phage SA11	NC_019511	Staphylococcus aureus	Silviavirus
55	Staphylococcus phage Stau2	NC_030933	Staphylococcus aureus	Silviavirus
56	Staphylococcus phage Twort	NC_007021	Staphylococcus aureus	Twortvirus
57	Brochothrix phage A9	NC_015253	Brochothrix thermosphacta HER1187
58	Lactobacillus phage Lb338-1	NC_012530	_		1 (Big 2, PF2368.13)	YP_002790836.1	hypothetical protein
59	Lactobacillus phage LP65	NC_006565	Lactobacillus plantarum
